# Supplementary material for: Redetermination of [Pr(NO3)3(H2O)4]·2H2O
Source: Acta Crystallogr Sect E Struct Rep Online. 2012 Jun 27;68(Pt 7):i59–60. doi: 10.1107/S1600536812028024 (PMC3393143; doi:10.1107/S1600536812028024)
Supplement: Supplementary file 1 [file e-68-00i59-sup1.cif]

##############################################################################
#                                                                            #
# This CIF contains the data in a paper accepted for publication in          #
# Acta Crystallographica Section E. It conforms to the requirements of       #
# Notes for Authors for Acta Crystallographica Section E, and has been       #
# peer reviewed under the auspices of the IUCr Commission on Journals.       #
#                                                                            #
# Full details of the Crystallographic Information File format               #
# are given in the paper "The Crystallographic Information File (CIF):       #
# a New Standard Archive File for Crystallography" by S. R. Hall, F. H.      #
# Allen and I. D. Brown [Acta Cryst. (1991), A47, 655-685].                  #
#                                                                            #
# The current version of the core CIF dictionary is obtainable from          #
# ftp://ftp.iucr.org/pub/cif_core.dic.                                       #
#                                                                            #
# Software is freely available for graphical display of the structure(s)     #
# in this CIF. For information consult the CIF software page                 #
# http://www.iucr.org/resources/cif/software.                                #
#                                                                            #
# This file may be used for bona fide research purposes within the           #
# scientific community so long as proper attribution is given to the journal # 
# article from which it was obtained.                                        #
#                                                                            #
##############################################################################
data_I
_audit_creation_method     SHELXL-97
_chemical_name_systematic
;
Tetraaquatris(nitrato-\k^2^<i>O</i>,<i>O</i>')praseodymium(III) dihydrate
;
_chemical_name_common     ?
_chemical_formula_moiety     'H8 N3 O13 Pr, 2(H2 O)'
_chemical_formula_sum     'H12 N3 O15 Pr'
_chemical_formula_iupac     '[Pr (N O3)3 (H2 O)4], 2H2 O'
_chemical_formula_weight     435.04
_chemical_melting_point     ?
_symmetry_cell_setting     triclinic
_symmetry_space_group_name_H-M     'P -1'
_symmetry_space_group_name_Hall     '-P 1'
loop_
    _symmetry_equiv_pos_as_xyz
    'x, y, z'
    '-x, -y, -z'
_cell_length_a     6.7017(3)
_cell_length_b     9.1858(4)
_cell_length_c     11.7010(6)
_cell_angle_alpha     69.118(4)
_cell_angle_beta     88.958(4)
_cell_angle_gamma     69.696(4)
_cell_volume     626.60(6)
_cell_formula_units_Z     2
_cell_measurement_reflns_used     8040
_cell_measurement_theta_min     3.2584
_cell_measurement_theta_max     29.3107
_cell_measurement_temperature     100(2)
_exptl_crystal_description     rod
_exptl_crystal_colour     colourless
_exptl_crystal_size_max     0.3726
_exptl_crystal_size_mid     0.1650
_exptl_crystal_size_min     0.1367
_exptl_crystal_density_diffrn     2.306
_exptl_crystal_density_meas     ?
_exptl_crystal_density_method     'not measured'
_exptl_crystal_F_000     424
_exptl_absorpt_coefficient_mu     3.975
_exptl_absorpt_correction_type     numerical
_exptl_absorpt_process_details
;
[CrysAlis PRO (Agilent, 2010), using a multi-faceted crystal
model based on expressions derived by Clark & Reid (1995)]
;
_exptl_absorpt_correction_T_min     0.375
_exptl_absorpt_correction_T_max     0.654
_exptl_special_details     ?
_diffrn_ambient_temperature     100(2)
_diffrn_radiation_type     MoK\a
_diffrn_radiation_wavelength     0.71073
_diffrn_radiation_source     'SuperNova (Mo) X-ray Source'
_diffrn_radiation_monochromator     'mirror'
_diffrn_measurement_device_type
                       'Agilent SuperNova diffractometer with an Atlas detector'
_diffrn_measurement_method     '\w scans'
_diffrn_detector_area_resol_mean     10.3693
_diffrn_reflns_number     10260
_diffrn_reflns_av_R_equivalents     0.0351
_diffrn_reflns_av_sigmaI/netI     0.0314
_diffrn_reflns_theta_min     3.26
_diffrn_reflns_theta_max     27.10
_diffrn_reflns_theta_full     27.10
_diffrn_measured_fraction_theta_max     0.996
_diffrn_measured_fraction_theta_full     0.996
_diffrn_reflns_limit_h_min     -8
_diffrn_reflns_limit_h_max     8
_diffrn_reflns_limit_k_min     -11
_diffrn_reflns_limit_k_max     11
_diffrn_reflns_limit_l_min     -14
_diffrn_reflns_limit_l_max     14
_diffrn_standards_number     0
_diffrn_standards_interval_count     .
_diffrn_standards_interval_time     .
_diffrn_standards_decay_%     ?
_refine_special_details
;
Refinement of <i>F</i>^2^ against ALL reflections. The weighted <i>R</i>-factor
<i>wR</i> and goodness of fit <i>S</i> are based on <i>F</i>^2^, conventional
<i>R</i>-factors <i>R</i> are based on <i>F</i>, with <i>F</i> set to zero for
negative <i>F</i>^2^. The threshold expression of <i>F</i>^2^ >
\s(<i>F</i>^2^) is used only for calculating <i>R</i>-factors(gt) <i>etc</i>.
and is not relevant to the choice of reflections for refinement.
<i>R</i>-factors based on <i>F</i>^2^ are statistically about twice as large
as those based on <i>F</i>, and <i>R</i>- factors based on ALL data will be
even larger.
;
_reflns_number_total     2743
_reflns_number_gt     2627
_reflns_threshold_expression     I>2sigma(I)
_refine_ls_structure_factor_coef     Fsqd
_refine_ls_matrix_type     full
_refine_ls_R_factor_all     0.0185
_refine_ls_R_factor_gt     0.0171
_refine_ls_wR_factor_gt     0.0366
_refine_ls_wR_factor_ref     0.0371
_refine_ls_goodness_of_fit_ref     1.070
_refine_ls_restrained_S_all     1.075
_refine_ls_number_reflns     2743
_refine_ls_number_parameters     208
_refine_ls_number_restraints     12
_refine_ls_hydrogen_treatment     refall
_refine_ls_weighting_scheme     calc
_refine_ls_weighting_details
         'calc w=1/[\s^2^(Fo^2^)+(0.0119P)^2^+0.0612P] where P=(Fo^2^+2Fc^2^)/3'
_atom_sites_solution_hydrogens     geom
_atom_sites_solution_primary     direct
_atom_sites_solution_secondary     difmap
_refine_ls_shift/su_max     0.001
_refine_ls_shift/su_mean     0.000
_refine_diff_density_max     0.422
_refine_diff_density_min     -0.599
_refine_ls_extinction_method     none
_refine_ls_extinction_coef     ?
loop_
    _atom_type_symbol
    _atom_type_description
    _atom_type_scat_dispersion_real
    _atom_type_scat_dispersion_imag
    _atom_type_scat_source
    'C' 'C' 0.0033 0.0016
                         'International Tables Vol C Tables 4.2.6.8 and 6.1.1.4'
    'H' 'H' 0.0000 0.0000
                         'International Tables Vol C Tables 4.2.6.8 and 6.1.1.4'
    'O' 'O' 0.0106 0.0060
                         'International Tables Vol C Tables 4.2.6.8 and 6.1.1.4'
    'Pr' 'Pr' -0.2180 2.8214
                         'International Tables Vol C Tables 4.2.6.8 and 6.1.1.4'
    'N' 'N' 0.0061 0.0033
                         'International Tables Vol C Tables 4.2.6.8 and 6.1.1.4'
    'Na' 'Na' 0.0362 0.0249
                         'International Tables Vol C Tables 4.2.6.8 and 6.1.1.4'
_computing_data_collection
;
CrysAlis PRO (Agilent, 2010)
;
_computing_cell_refinement
;
CrysAlis PRO (Agilent, 2010)
;
_computing_data_reduction
;
CrysAlis PRO (Agilent, 2010)
;
_computing_structure_solution     'SHELXS97 (Sheldrick, 2008)'
_computing_structure_refinement     'SHELXL97 (Sheldrick, 2008)'
_computing_molecular_graphics     'DIAMOND (Brandenburg, 2008)'
_computing_publication_material     'PLATON (Spek, 2009)'
loop_
    _atom_site_type_symbol
    _atom_site_label
    _atom_site_fract_x
    _atom_site_fract_y
    _atom_site_fract_z
    _atom_site_U_iso_or_equiv
    _atom_site_adp_type
    _atom_site_calc_flag
    _atom_site_refinement_flags
    _atom_site_occupancy
    _atom_site_symmetry_multiplicity
    _atom_site_disorder_assembly
    _atom_site_disorder_group
    N N1 0.6816(3) -0.2289(2) 0.81616(17) 0.0107(4) Uani d . 1 1 . .
    N N2 0.4207(3) 0.3279(2) 0.82332(17) 0.0111(4) Uani d . 1 1 . .
    N N3 0.4305(3) 0.3335(2) 0.49700(17) 0.0111(4) Uani d . 1 1 . .
    O O1 0.6030(3) -0.15602(19) 0.70360(14) 0.0153(4) Uani d . 1 1 . .
    O O2 0.5933(3) -0.15874(19) 0.88855(14) 0.0154(4) Uani d . 1 1 . .
    O O3 0.8379(3) -0.36072(19) 0.85198(15) 0.0159(4) Uani d . 1 1 . .
    O O4 0.5626(3) 0.18920(19) 0.82739(15) 0.0146(4) Uani d . 1 1 . .
    O O5 0.2358(3) 0.36386(19) 0.77331(14) 0.0147(4) Uani d . 1 1 . .
    O O6 0.4629(3) 0.41926(19) 0.86512(15) 0.0168(4) Uani d . 1 1 . .
    O O7 0.2409(3) 0.37864(19) 0.52158(15) 0.0155(4) Uani d . 1 1 . .
    O O8 0.5621(2) 0.19139(18) 0.56929(14) 0.0124(3) Uani d . 1 1 . .
    O O9 0.4894(3) 0.42152(19) 0.40734(14) 0.0156(4) Uani d . 1 1 . .
    O O10 0.2205(3) 0.0527(2) 0.54042(15) 0.0124(3) Uani d D 1 1 . .
    H H10A 0.285(4) -0.016(3) 0.510(2) 0.019 Uiso d D 1 1 . .
    H H10B 0.128(4) 0.119(3) 0.483(2) 0.019 Uiso d D 1 1 . .
    O O11 0.1239(3) -0.1023(2) 0.77928(15) 0.0149(4) Uani d D 1 1 . .
    H H11A 0.110(5) -0.154(3) 0.740(2) 0.022 Uiso d D 1 1 . .
    H H11B 0.122(5) -0.162(3) 0.8474(18) 0.022 Uiso d D 1 1 . .
    O O12 0.2015(3) 0.0533(2) 0.93368(15) 0.0119(3) Uani d D 1 1 . .
    H H12A 0.268(4) -0.009(3) 1.0013(18) 0.018 Uiso d D 1 1 . .
    H H12B 0.112(4) 0.126(3) 0.951(2) 0.018 Uiso d D 1 1 . .
    O O13 -0.0770(3) 0.2713(2) 0.67182(16) 0.0159(4) Uani d D 1 1 . .
    H H13A -0.175(4) 0.241(3) 0.695(3) 0.024 Uiso d D 1 1 . .
    H H13B -0.134(4) 0.366(2) 0.627(2) 0.024 Uiso d D 1 1 . .
    O O14 0.9130(3) 0.27933(19) 0.35872(15) 0.0121(3) Uani d D 1 1 . .
    H H14A 0.794(3) 0.326(3) 0.379(2) 0.018 Uiso d D 1 1 . .
    H H14B 0.940(4) 0.356(3) 0.311(2) 0.018 Uiso d D 1 1 . .
    O O15 -0.1154(3) 0.2943(2) 0.98338(15) 0.0137(4) Uani d D 1 1 . .
    H H15B -0.231(3) 0.328(3) 0.941(2) 0.020 Uiso d D 1 1 . .
    H H15A -0.075(4) 0.366(3) 0.976(3) 0.020 Uiso d D 1 1 . .
    Pr Pr1 0.305901(18) 0.096024(13) 0.725397(10) 0.00646(5) Uani d . 1 1 . .
loop_
    _atom_site_aniso_label
    _atom_site_aniso_U_11
    _atom_site_aniso_U_22
    _atom_site_aniso_U_33
    _atom_site_aniso_U_12
    _atom_site_aniso_U_13
    _atom_site_aniso_U_23
    N1 0.0087(10) 0.0073(9) 0.0132(10) -0.0035(8) 0.0018(8) -0.0001(8)
    N2 0.0138(10) 0.0104(9) 0.0071(9) -0.0056(8) 0.0001(8) -0.0001(8)
    N3 0.0115(10) 0.0089(9) 0.0126(10) -0.0032(8) 0.0030(8) -0.0041(8)
    O1 0.0165(9) 0.0132(8) 0.0087(8) 0.0011(7) 0.0011(7) -0.0018(7)
    O2 0.0166(9) 0.0125(8) 0.0111(8) 0.0016(7) -0.0011(7) -0.0043(7)
    O3 0.0125(9) 0.0070(7) 0.0201(9) 0.0008(7) 0.0021(7) -0.0002(7)
    O4 0.0136(9) 0.0124(8) 0.0174(8) -0.0023(7) 0.0001(7) -0.0073(7)
    O5 0.0123(8) 0.0088(7) 0.0192(9) -0.0026(6) -0.0046(7) -0.0019(7)
    O6 0.0242(10) 0.0121(8) 0.0175(9) -0.0095(7) -0.0022(7) -0.0064(7)
    O7 0.0094(9) 0.0123(8) 0.0196(9) -0.0011(7) 0.0050(7) -0.0031(7)
    O8 0.0091(8) 0.0092(7) 0.0117(8) -0.0011(6) -0.0009(6) 0.0021(6)
    O9 0.0208(9) 0.0103(8) 0.0113(8) -0.0060(7) 0.0076(7) 0.0008(7)
    O10 0.0135(9) 0.0107(8) 0.0085(8) 0.0007(7) -0.0019(6) -0.0033(7)
    O11 0.0270(10) 0.0165(9) 0.0085(8) -0.0152(8) 0.0050(7) -0.0058(7)
    O12 0.0131(9) 0.0118(8) 0.0075(8) -0.0013(7) 0.0015(6) -0.0028(7)
    O13 0.0081(9) 0.0101(8) 0.0238(9) -0.0025(7) -0.0007(7) -0.0005(7)
    O14 0.0136(9) 0.0083(8) 0.0122(8) -0.0036(7) 0.0026(7) -0.0019(7)
    O15 0.0167(9) 0.0107(8) 0.0153(9) -0.0071(7) 0.0013(7) -0.0048(7)
    Pr1 0.00633(7) 0.00570(7) 0.00600(7) -0.00178(5) 0.00073(5) -0.00104(5)
_geom_special_details
;
All e.s.d.'s (except the e.s.d. in the dihedral angle between two l.s. planes)
are estimated using the full covariance matrix. The cell e.s.d.'s are taken
into account individually in the estimation of e.s.d.'s in distances, angles
and torsion angles; correlations between e.s.d.'s in cell parameters are only
used when they are defined by crystal symmetry. An approximate (isotropic)
treatment of cell e.s.d.'s is used for estimating e.s.d.'s involving l.s.
planes.
;
loop_
    _geom_bond_atom_site_label_1
    _geom_bond_atom_site_label_2
    _geom_bond_site_symmetry_2
    _geom_bond_distance
    _geom_bond_publ_flag
    N1 O3 . 1.230(2) ?
    N1 O2 . 1.261(3) ?
    N1 O1 . 1.270(2) ?
    N1 Pr1 . 2.9996(18) ?
    N2 O6 . 1.219(2) ?
    N2 O5 . 1.261(2) ?
    N2 O4 . 1.284(2) ?
    N3 O9 . 1.229(2) ?
    N3 O7 . 1.255(2) ?
    N3 O8 . 1.280(2) ?
    O1 Pr1 . 2.5677(16) y
    O2 Pr1 . 2.5790(15) y
    O4 Pr1 . 2.6348(16) y
    O5 Pr1 . 2.6000(17) y
    O7 Pr1 . 2.7307(15) y
    O8 Pr1 . 2.6154(16) y
    O10 Pr1 . 2.4468(17) y
    O10 H10A . 0.823(17) ?
    O10 H10B . 0.818(17) ?
    O11 Pr1 . 2.4287(17) y
    O11 H11A . 0.795(17) ?
    O11 H11B . 0.796(17) ?
    O12 Pr1 . 2.4555(16) y
    O12 H12A . 0.814(16) ?
    O12 H12B . 0.810(17) ?
    O13 Pr1 . 2.4578(17) y
    O13 H13A . 0.806(17) ?
    O13 H13B . 0.791(17) ?
    O14 H14A . 0.841(17) ?
    O14 H14B . 0.803(17) ?
    O15 H15B . 0.827(17) ?
    O15 H15A . 0.772(17) ?
loop_
    _geom_angle_atom_site_label_1
    _geom_angle_atom_site_label_2
    _geom_angle_atom_site_label_3
    _geom_angle_site_symmetry_1
    _geom_angle_site_symmetry_3
    _geom_angle
    _geom_angle_publ_flag
    O3 N1 O2 . . 121.92(18) ?
    O3 N1 O1 . . 121.3(2) ?
    O2 N1 O1 . . 116.81(17) ?
    O3 N1 Pr1 . . 178.82(15) ?
    O2 N1 Pr1 . . 58.64(10) ?
    O1 N1 Pr1 . . 58.17(10) ?
    O6 N2 O5 . . 122.21(19) ?
    O6 N2 O4 . . 121.75(19) ?
    O5 N2 O4 . . 116.04(19) ?
    O9 N3 O7 . . 121.79(18) ?
    O9 N3 O8 . . 120.80(19) ?
    O7 N3 O8 . . 117.42(18) ?
    N1 O1 Pr1 . . 96.98(12) ?
    N1 O2 Pr1 . . 96.69(11) ?
    N2 O4 Pr1 . . 96.44(12) ?
    N2 O5 Pr1 . . 98.76(13) ?
    N3 O7 Pr1 . . 94.96(11) ?
    N3 O8 Pr1 . . 99.87(12) ?
    Pr1 O10 H10A . . 132.6(19) ?
    Pr1 O10 H10B . . 127(2) ?
    H10A O10 H10B . . 99(3) ?
    Pr1 O11 H11A . . 127(2) ?
    Pr1 O11 H11B . . 125(2) ?
    H11A O11 H11B . . 101(3) ?
    Pr1 O12 H12A . . 131(2) ?
    Pr1 O12 H12B . . 123.3(19) ?
    H12A O12 H12B . . 101(3) ?
    Pr1 O13 H13A . . 126(2) ?
    Pr1 O13 H13B . . 130(2) ?
    H13A O13 H13B . . 104(3) ?
    H14A O14 H14B . . 104(3) ?
    H15B O15 H15A . . 112(3) ?
    O11 Pr1 O10 . . 70.89(6) ?
    O11 Pr1 O12 . . 70.61(6) ?
    O10 Pr1 O12 . . 139.73(6) ?
    O11 Pr1 O13 . . 75.51(6) ?
    O10 Pr1 O13 . . 78.75(6) ?
    O12 Pr1 O13 . . 80.71(6) ?
    O11 Pr1 O1 . . 80.55(6) ?
    O10 Pr1 O1 . . 68.87(5) ?
    O12 Pr1 O1 . . 115.35(5) ?
    O13 Pr1 O1 . . 144.58(6) ?
    O11 Pr1 O2 . . 79.84(6) ?
    O10 Pr1 O2 . . 114.99(5) ?
    O12 Pr1 O2 . . 68.79(5) ?
    O13 Pr1 O2 . . 145.75(6) ?
    O1 Pr1 O2 . . 49.52(5) ?
    O11 Pr1 O5 . . 130.84(6) ?
    O10 Pr1 O5 . . 132.67(5) ?
    O12 Pr1 O5 . . 69.58(5) ?
    O13 Pr1 O5 . . 70.69(5) ?
    O1 Pr1 O5 . . 143.42(5) ?
    O2 Pr1 O5 . . 110.57(5) ?
    O11 Pr1 O8 . . 139.83(6) ?
    O10 Pr1 O8 . . 74.17(5) ?
    O12 Pr1 O8 . . 146.05(5) ?
    O13 Pr1 O8 . . 116.30(5) ?
    O1 Pr1 O8 . . 68.73(5) ?
    O2 Pr1 O8 . . 97.87(5) ?
    O5 Pr1 O8 . . 87.86(5) ?
    O11 Pr1 O4 . . 140.59(5) ?
    O10 Pr1 O4 . . 144.15(5) ?
    O12 Pr1 O4 . . 76.01(5) ?
    O13 Pr1 O4 . . 119.27(6) ?
    O1 Pr1 O4 . . 95.75(5) ?
    O2 Pr1 O4 . . 68.85(5) ?
    O5 Pr1 O4 . . 48.70(5) ?
    O8 Pr1 O4 . . 70.04(5) ?
    O11 Pr1 O7 . . 130.94(5) ?
    O10 Pr1 O7 . . 69.86(5) ?
    O12 Pr1 O7 . . 132.13(5) ?
    O13 Pr1 O7 . . 69.00(5) ?
    O1 Pr1 O7 . . 110.69(5) ?
    O2 Pr1 O7 . . 144.33(5) ?
    O5 Pr1 O7 . . 65.87(5) ?
    O8 Pr1 O7 . . 47.74(5) ?
    O4 Pr1 O7 . . 87.29(5) ?
    O11 Pr1 N1 . . 79.29(6) ?
    O10 Pr1 N1 . . 92.07(5) ?
    O12 Pr1 N1 . . 92.05(5) ?
    O13 Pr1 N1 . . 154.78(5) ?
    O1 Pr1 N1 . . 24.84(5) ?
    O2 Pr1 N1 . . 24.67(5) ?
    O5 Pr1 N1 . . 129.33(5) ?
    O8 Pr1 N1 . . 82.83(5) ?
    O4 Pr1 N1 . . 81.62(5) ?
    O7 Pr1 N1 . . 129.92(5) ?
loop_
    _geom_hbond_atom_site_label_D
    _geom_hbond_atom_site_label_H
    _geom_hbond_atom_site_label_A
    _geom_hbond_site_symmetry_A
    _geom_hbond_distance_DH
    _geom_hbond_distance_HA
    _geom_hbond_distance_DA
    _geom_hbond_angle_DHA
    O10 H10A O8 2_656 0.823(17) 2.096(18) 2.918(2) 177(3)
    O10 H10B O14 1_455 0.818(16) 1.853(17) 2.670(2) 176(3)
    O11 H11A O14 2_656 0.795(17) 1.940(18) 2.735(2) 177(3)
    O11 H11B O15 2_557 0.796(17) 1.926(18) 2.720(2) 175(3)
    O12 H12A O4 2_657 0.814(16) 2.113(17) 2.925(2) 174(3)
    O12 H12B O15 . 0.810(17) 1.905(18) 2.713(2) 175(3)
    O13 H13A O4 1_455 0.806(17) 2.38(2) 3.137(2) 156(3)
    O13 H13A O8 1_455 0.806(17) 2.57(3) 3.130(2) 128(3)
    O13 H13B O7 2_566 0.791(17) 2.241(18) 3.020(2) 168(3)
    O13 H13B O9 2_566 0.791(17) 2.43(2) 3.046(2) 136(3)
    O14 H14A O9 . 0.841(17) 1.996(18) 2.826(2) 169(3)
    O14 H14B O5 2_666 0.803(17) 2.26(2) 2.881(2) 134(3)
    O14 H14B O3 2_756 0.803(17) 2.39(2) 2.971(2) 130(3)
    O15 H15B O6 1_455 0.827(17) 2.008(18) 2.824(2) 169(3)
    O15 H15A O3 2_657 0.772(17) 2.56(2) 3.049(2) 123(2)
    O15 H15A O3 1_465 0.772(17) 2.28(2) 2.892(2) 138(3)
_iucr_refine_instructions_details
;
TITL pradc in P1                 New: P-1
CELL  0.71073    6.7017    9.1858   11.7010    69.118    88.958    69.696
ZERR 1           0.0003    0.0004    0.0006     0.004     0.004     0.004
LATT 1
SFAC C  H  O  Pr N  Na
UNIT 0 24 30 2 6 0
L.S. 100
SHEL 999 0.78
DFIX 0.84 0.02 H10A O10 H10B O10
DFIX 0.84 0.02 H11A O11 H11B O11
DFIX 0.84 0.02 H12A O12 H12B O12
DFIX 0.84 0.02 H13A O13 H13B O13
DFIX 0.84 0.02 H14A O14 H14B O14
DFIX 0.84 0.02 H15A O15 H15B O15
OMIT -2 -4 10
TEMP -173
ACTA
BOND $H
FMAP 2
PLAN 20
WGHT    0.011900    0.061200
FVAR       5.75255
N1    5    0.681575   -0.228913    0.816157    11.00000    0.00867    0.00728 =
         0.01321   -0.00007    0.00177   -0.00347
N2    5    0.420663    0.327885    0.823318    11.00000    0.01383    0.01041 =
         0.00713   -0.00007    0.00013   -0.00559
N3    5    0.430545    0.333469    0.496999    11.00000    0.01146    0.00887 =
         0.01256   -0.00413    0.00296   -0.00321
O1    3    0.603005   -0.156015    0.703602    11.00000    0.01648    0.01325 =
         0.00869   -0.00175    0.00109    0.00107
O2    3    0.593280   -0.158742    0.888551    11.00000    0.01660    0.01248 =
         0.01110   -0.00429   -0.00113    0.00158
O3    3    0.837869   -0.360715    0.851984    11.00000    0.01252    0.00701 =
         0.02006   -0.00016    0.00211    0.00080
O4    3    0.562645    0.189204    0.827385    11.00000    0.01359    0.01240 =
         0.01741   -0.00731    0.00012   -0.00233
O5    3    0.235838    0.363861    0.773315    11.00000    0.01233    0.00882 =
         0.01920   -0.00188   -0.00457   -0.00263
O6    3    0.462947    0.419259    0.865123    11.00000    0.02425    0.01205 =
         0.01753   -0.00641   -0.00222   -0.00953
O7    3    0.240935    0.378641    0.521575    11.00000    0.00941    0.01229 =
         0.01963   -0.00307    0.00496   -0.00113
O8    3    0.562068    0.191390    0.569288    11.00000    0.00909    0.00924 =
         0.01169    0.00214   -0.00095   -0.00107
O9    3    0.489364    0.421515    0.407338    11.00000    0.02083    0.01034 =
         0.01128    0.00084    0.00762   -0.00600
O10   3    0.220475    0.052747    0.540424    11.00000    0.01354    0.01072 =
         0.00849   -0.00329   -0.00189    0.00073
H10A  2    0.285411   -0.015524    0.509692    11.00000   -1.50000
H10B  2    0.127961    0.118761    0.482873    11.00000   -1.50000
O11   3    0.123938   -0.102305    0.779281    11.00000    0.02701    0.01650 =
         0.00846   -0.00582    0.00496   -0.01524
H11A  2    0.109733   -0.154137    0.740249    11.00000   -1.50000
H11B  2    0.121531   -0.162486    0.847428    11.00000   -1.50000
O12   3    0.201523    0.053299    0.933681    11.00000    0.01311    0.01179 =
         0.00748   -0.00283    0.00149   -0.00130
H12A  2    0.267630   -0.008757    1.001289    11.00000   -1.50000
H12B  2    0.112107    0.125515    0.951057    11.00000   -1.50000
O13   3   -0.076959    0.271331    0.671822    11.00000    0.00808    0.01009 =
         0.02382   -0.00049   -0.00074   -0.00248
H13A  2   -0.174884    0.240872    0.694968    11.00000   -1.50000
H13B  2   -0.134393    0.365824    0.627237    11.00000   -1.50000
O14   3    0.913014    0.279327    0.358716    11.00000    0.01361    0.00833 =
         0.01222   -0.00190    0.00255   -0.00360
H14A  2    0.794010    0.325894    0.379339    11.00000   -1.50000
H14B  2    0.939962    0.355919    0.310829    11.00000   -1.50000
O15   3   -0.115379    0.294254    0.983385    11.00000    0.01667    0.01071 =
         0.01533   -0.00476    0.00129   -0.00706
H15B  2   -0.231365    0.327846    0.941064    11.00000   -1.50000
H15A  2   -0.075252    0.365882    0.976431    11.00000   -1.50000
PR1   4    0.305901    0.096024    0.725397    11.00000    0.00633    0.00570 =
         0.00600   -0.00104    0.00073   -0.00178
HKLF 4
REM  pradc in P1                 New: P-1
REM R1 =  0.0171 for   2627 Fo > 4sig(Fo)  and  0.0185 for all   2743 data
REM    208 parameters refined using     12 restraints
END
WGHT      0.0117      0.0684
REM Highest difference peak  0.422,  deepest hole -0.599,  1-sigma level  0.098
Q1    1   0.2131  0.4591  0.5160  11.00000  0.05    0.42
Q2    1   0.2588 -0.0772  0.7667  11.00000  0.05    0.41
Q3    1  -0.2142  0.3157  0.5601  11.00000  0.05    0.40
Q4    1   0.0611  0.2379  0.6846  11.00000  0.05    0.40
Q5    1   0.4371  0.1717  0.8111  11.00000  0.05    0.37
Q6    1   0.5000  0.0000  0.5000  10.50000  0.05    0.35
Q7    1   0.2472  0.2500  0.7805  11.00000  0.05    0.35
Q8    1   0.5948  0.2081  0.6411  11.00000  0.05    0.35
Q9    1   0.5946 -0.0587  0.6830  11.00000  0.05    0.35
Q10   1   0.0052  0.2571  0.4557  11.00000  0.05    0.34
Q11   1   0.6392  0.5049  0.3573  11.00000  0.05    0.32
Q12   1   0.0310  0.1059  0.7643  11.00000  0.05    0.31
Q13   1   0.6553  0.2850  0.6017  11.00000  0.05    0.31
Q14   1   0.7745  0.0369  0.6988  11.00000  0.05    0.31
Q15   1   0.5922  0.3942  0.3753  11.00000  0.05    0.30
Q16   1   0.0363 -0.0185  0.8025  11.00000  0.05    0.30
Q17   1   0.0825  0.2727  0.5385  11.00000  0.05    0.30
Q18   1  -0.1839  0.4412  0.9851  11.00000  0.05    0.30
Q19   1   0.4873  0.4013  0.5982  11.00000  0.05    0.30
Q20   1  -0.0073  0.4807  0.6816  11.00000  0.05    0.29
;
data_global
_journal_date_recd_electronic     2012-06-08
_journal_date_accepted     2012-06-20
_journal_name_full     'Acta Crystallographica, Section E'
_journal_year     2012
_journal_volume     68
_journal_issue      7
_journal_page_first     i59
_journal_page_last     i60
_journal_paper_category     QI
_journal_paper_doi     10.1107/S1600536812028024
_journal_coeditor_code     WM2647
_publ_contact_author_name     'Prof. dr. Kristof Van Hecke'
_publ_contact_author_address
;
      Department of Inorganic and Physical Chemistry
      Ghent Univeristy
      Krijgslaan 281 - S3
      B-9000 Ghent
      Belgium
;
_publ_contact_author_email     Kristof.VanHecke@UGent.be
_publ_contact_author_fax     '+32 9 264 4983'
_publ_contact_author_phone     '+32 9 264 4870'
_publ_section_title
;
Redetermination of [Pr(NO~3~)~3~(H~2~O)~4~].2H~2~O
;
loop_
    _publ_author_name
    _publ_author_footnote
    _publ_author_address
    'Decadt, Roel' .
;
Department of Inorganic and Physical Chemistry
Ghent University
Krijgslaan 281 -- S3
B-9000 Ghent
Belgium
;
    'Van Der Voort, Pascal' .
;
Department of Inorganic and Physical Chemistry
Ghent University
Krijgslaan 281 -- S3
B-9000 Ghent
Belgium
;
    'Van Driessche, Isabel' .
;
Department of Inorganic and Physical Chemistry
Ghent University
Krijgslaan 281 -- S3
B-9000 Ghent
Belgium
;
    'Van Deun, Rik' .
;
Department of Inorganic and Physical Chemistry
Ghent University
Krijgslaan 281 -- S3
B-9000 Ghent
Belgium
;
    'Van Hecke, Kristof' .
;
Department of Inorganic and Physical Chemistry
Ghent University
Krijgslaan 281 -- S3
B-9000 Ghent
Belgium
;
_cell_special_details     ?
_refine_ls_number_constraints     ?
