# Supplementary material for: Redetermination of [Pr(NO3)3(H2O)4]·2H2O
Source: Acta Crystallogr Sect E Struct Rep Online. 2012 Jun 27;68(Pt 7):i59–60. doi: 10.1107/S1600536812028024 (PMC3393143; doi:10.1107/S1600536812028024)
Supplement: Supplementary file 2 [file e-68-00i59-Isup2.hkl]

# 
# h,k,l, Fc-squared, Fo-squared, sigma(Fo-squared) and status flag 
# 
data_I
_shelx_title ' pradc in P1                 New: P-1' 
_shelx_refln_list_code          4 
_shelx_F_calc_maximum      169.84 
_exptl_crystal_F_000       424.00 
_reflns_d_resolution_high  0.7801 
 
loop_ 
 _symmetry_equiv_pos_as_xyz 
 'x, y, z' 
 '-x, -y, -z' 
 
_cell_length_a     6.7017 
_cell_length_b     9.1858 
_cell_length_c    11.7010 
_cell_angle_alpha  69.118 
_cell_angle_beta   88.958 
_cell_angle_gamma  69.696 
 
_shelx_F_squared_multiplier     1.000 
 
loop_ 
 _refln_index_h 
 _refln_index_k 
 _refln_index_l 
 _refln_F_squared_calc 
 _refln_F_squared_meas 
 _refln_F_squared_sigma 
 _refln_observed_status 
   1   0   0     5171.95     5353.08    101.96 o 
   2   0   0     3926.87     3747.85     80.37 o 
   3   0   0      539.53      504.03     17.73 o 
   4   0   0       21.00       47.65      7.38 o 
   5   0   0     3387.59     3396.07     79.70 o 
   6   0   0       26.99       31.63      7.99 o 
   7   0   0     1124.20     1104.13     62.21 o 
  -7   1   0     2312.65     2339.11     87.91 o 
  -6   1   0       23.57       26.87      8.03 o 
  -5   1   0     2172.37     2081.38     56.92 o 
  -4   1   0      211.90      218.07     12.14 o 
  -3   1   0      201.01      177.19     10.15 o 
  -2   1   0    26708.78    25536.65    356.89 o 
  -1   1   0     4522.57     4504.13     68.23 o 
   1   1   0    11336.24    11009.69    201.12 o 
   2   1   0      166.78      173.79     10.13 o 
   3   1   0    18339.75    18420.76    279.30 o 
   4   1   0      519.51      476.87     21.46 o 
   5   1   0     1172.58     1198.53     35.23 o 
   6   1   0     1628.67     1611.06     38.28 o 
   7   1   0        8.99        8.23      7.56 o 
   8   1   0     3010.94     2985.07     84.63 o 
  -7   2   0     1004.67      926.93     53.40 o 
  -6   2   0       43.10       35.99     12.97 o 
  -5   2   0     1448.76     1435.32     44.07 o 
  -4   2   0    12050.10    11623.72    183.66 o 
  -3   2   0      533.04      550.26     16.36 o 
  -2   2   0     9550.42     9689.98    185.78 o 
  -1   2   0     3213.31     3078.00     39.77 o 
   0   2   0      409.38      417.01     11.39 o 
   1   2   0     7071.85     6653.28     82.80 o 
   2   2   0       41.61       35.65      3.03 o 
   3   2   0     3106.86     3048.62     49.93 o 
   4   2   0     4121.84     4191.64     75.12 o 
   5   2   0      171.84      205.46     10.90 o 
   6   2   0     3648.40     3740.61     74.56 o 
   7   2   0      930.43      975.41     64.95 o 
   8   2   0      432.50      434.83     33.57 o 
  -6   3   0     2146.30     2124.21     81.77 o 
  -5   3   0      361.47      347.85     19.33 o 
  -4   3   0     2747.25     2830.34     57.85 o 
  -3   3   0     3119.30     3174.11     55.80 o 
  -2   3   0     2305.86     2392.27     40.95 o 
  -1   3   0    28843.96    28433.48    341.36 o 
   0   3   0       34.52       42.74      3.39 o 
   1   3   0     6857.70     6547.53     73.93 o 
   2   3   0      346.10      316.54      9.39 o 
   3   3   0       64.03      101.08      6.29 o 
   4   3   0     1593.36     1609.26     33.57 o 
   5   3   0        4.41       10.87      3.84 o 
   6   3   0     1173.70     1193.32     35.19 o 
   7   3   0     2911.73     2963.36    131.27 o 
   8   3   0       73.59       52.02     18.38 o 
  -6   4   0     1416.07     1354.77     63.47 o 
  -5   4   0      783.41      767.21     34.05 o 
  -4   4   0       47.70       44.69      8.49 o 
  -3   4   0     4083.64     3925.90     85.54 o 
  -2   4   0       31.33       39.33      5.34 o 
  -1   4   0     9055.71     9112.74    205.68 o 
   0   4   0     9410.33     9531.56    123.10 o 
   1   4   0      251.00      227.49      7.32 o 
   2   4   0    11353.71    11476.13    135.96 o 
   3   4   0      249.75      260.43      8.87 o 
   4   4   0      810.61      813.49     19.21 o 
   5   4   0      754.97      757.85     26.19 o 
   6   4   0       68.17       77.17      9.58 o 
   7   4   0     4577.88     4975.47    249.17 o 
   8   4   0      101.68       77.93     18.94 o 
  -5   5   0     2450.82     2506.41     87.95 o 
  -4   5   0      193.96      194.68     16.32 o 
  -3   5   0     5684.39     5602.41    142.51 o 
  -2   5   0     2211.12     2270.48     46.35 o 
  -1   5   0      176.37      197.52      8.42 o 
   0   5   0     4247.62     4263.74     64.99 o 
   1   5   0      148.96      174.01      7.33 o 
   2   5   0     4235.30     4210.46     71.59 o 
   3   5   0     1596.67     1615.24     31.15 o 
   4   5   0       48.75       48.73      6.28 o 
   5   5   0     6275.10     6198.94     99.07 o 
   6   5   0      214.12      214.43     12.63 o 
   7   5   0     2664.14     2577.13    111.10 o 
   8   5   0     2245.40     2145.10    269.37 o 
  -4   6   0     1117.74     1101.98     41.45 o 
  -3   6   0     1465.22     1414.95     46.07 o 
  -2   6   0     7934.05     7890.00    133.41 o 
  -1   6   0       16.64       18.20      4.66 o 
   0   6   0     3343.43     3401.95     52.23 o 
   1   6   0       14.82       20.54      4.65 o 
   2   6   0       86.87       94.84      6.36 o 
   3   6   0     2256.68     2262.37     36.80 o 
   4   6   0        3.65       14.70      5.50 o 
   5   6   0     6000.22     6021.04    104.92 o 
   6   6   0     4559.64     4429.06    113.53 o 
   7   6   0      200.36      154.55     30.80 o 
   8   6   0     2632.65     2443.98    111.13 o 
  -4   7   0     2844.17     2891.82    122.53 o 
  -3   7   0      112.55      110.68     15.82 o 
  -2   7   0     5720.82     5503.71    115.11 o 
  -1   7   0     1350.02     1325.01     32.84 o 
   0   7   0      952.00      999.23     22.61 o 
   1   7   0     3467.41     3523.55     56.72 o 
   2   7   0       80.16       78.74      7.11 o 
   3   7   0     3988.20     4089.19     78.13 o 
   4   7   0     1612.29     1657.88     41.67 o 
   5   7   0       14.21        8.76      8.29 o 
   6   7   0     4217.32     4213.41    114.01 o 
   7   7   0      399.35      400.79     40.72 o 
   8   7   0     1208.17     1151.71     92.72 o 
  -3   8   0      989.53     1024.82     63.25 o 
  -2   8   0       56.49       73.71     13.47 o 
  -1   8   0     1602.58     1716.86     62.74 o 
   0   8   0       10.55       10.75      4.53 o 
   1   8   0     5521.81     5646.15     92.06 o 
   2   8   0     2444.12     2444.77     55.16 o 
   3   8   0       94.62       94.96     10.58 o 
   4   8   0     4780.31     4696.26     90.02 o 
   5   8   0      533.03      581.66     31.90 o 
   6   8   0     1652.15     1606.30     61.96 o 
   7   8   0     1176.27     1203.62     99.56 o 
  -2   9   0       17.95        0.69     13.05 o 
  -1   9   0     1567.94     1553.66     52.47 o 
   0   9   0      478.19      472.83     28.84 o 
   1   9   0        6.31        6.25      6.20 o 
   2   9   0     2605.01     2631.49     81.03 o 
   3   9   0      153.90      145.32     19.16 o 
   4   9   0     2611.69     2515.92     84.77 o 
   5   9   0     1909.15     1939.53     69.92 o 
   6   9   0        9.25       30.70     15.03 o 
   7   9   0     3915.79     3861.74    192.84 o 
   0  10   0     1572.61     1617.48     63.57 o 
   1  10   0       25.19       19.65     10.53 o 
   2  10   0      845.79      808.89     37.24 o 
   3  10   0      176.08      172.36     21.58 o 
   4  10   0      184.30      156.09     22.14 o 
   5  10   0     4550.22     4440.89    232.35 o 
   6  10   0      559.81      490.39     46.14 o 
   3  11   0     3298.50     3369.52    130.65 o 
  -5 -10   1       10.68       13.13     24.14 o 
  -4 -10   1     2080.23     2215.01    141.69 o 
  -3 -10   1      884.25      841.50     95.53 o 
  -2 -10   1      584.50      592.08     37.54 o 
  -1 -10   1     1980.33     1897.45     98.10 o 
  -6  -9   1     2157.78     2255.13    102.95 o 
  -5  -9   1      321.28      337.52     71.25 o 
  -4  -9   1     1070.69     1074.55     57.47 o 
  -3  -9   1     1430.09     1392.68     57.54 o 
  -2  -9   1        3.54       -2.36      9.11 o 
  -1  -9   1     3012.91     3035.23     77.90 o 
   0  -9   1     1575.34     1626.15     57.88 o 
   1  -9   1      509.98      492.84     28.56 o 
  -7  -8   1      575.12      601.63     51.06 o 
  -6  -8   1     1089.19     1084.03     65.81 o 
  -5  -8   1     2456.10     2423.07     90.02 o 
  -4  -8   1        0.59        1.60      5.37 o 
  -3  -8   1     2586.65     2550.86     57.52 o 
  -2  -8   1      439.16      448.79     17.66 o 
  -1  -8   1     2027.51     2080.50     43.47 o 
   0  -8   1     2833.81     2795.97     85.73 o 
   1  -8   1      340.64      330.29     26.38 o 
   2  -8   1     1799.76     1843.87     66.88 o 
  -7  -7   1     1030.29     1026.30     64.84 o 
  -6  -7   1       76.38       57.95     16.56 o 
  -5  -7   1     2170.40     2232.66     58.18 o 
  -4  -7   1     1256.67     1195.07     34.11 o 
  -3  -7   1     2344.64     2382.87     48.98 o 
  -2  -7   1     3697.21     3669.55     63.78 o 
  -1  -7   1        0.91       63.83     11.27 o 
   0  -7   1     2499.04     2455.21     46.48 o 
   1  -7   1     1678.44     1659.11     36.56 o 
   2  -7   1      841.23      780.64     39.97 o 
   3  -7   1     2617.45     2672.18    112.75 o 
  -8  -6   1      185.38      178.96     22.86 o 
  -7  -6   1     1486.60     1566.09     71.40 o 
  -6  -6   1       86.41       76.39     10.94 o 
  -5  -6   1     1811.84     1705.37     50.08 o 
  -4  -6   1     2284.56     2368.40     48.93 o 
  -3  -6   1      376.32      382.18     16.42 o 
  -2  -6   1     5278.19     5276.35     86.60 o 
  -1  -6   1     2766.26     2750.20     46.23 o 
   0  -6   1     1005.85     1009.00     21.94 o 
   1  -6   1     3313.37     3345.50     48.69 o 
   2  -6   1       71.81       71.19      8.81 o 
   3  -6   1     2307.23     2282.17     61.23 o 
   4  -6   1     1015.48     1097.95    104.69 o 
  -8  -5   1      185.67      204.89     25.20 o 
  -7  -5   1     1566.26     1487.10     64.15 o 
  -6  -5   1     3217.61     3218.14     61.58 o 
  -5  -5   1      827.61      813.36     26.95 o 
  -4  -5   1     4446.65     4426.35     58.66 o 
  -3  -5   1       36.13       43.46      3.59 o 
  -2  -5   1     3171.10     3165.25     42.12 o 
  -1  -5   1     5873.55     5874.11     94.76 o 
   0  -5   1      113.52      127.91      6.77 o 
   1  -5   1     5971.48     6015.35     70.42 o 
   2  -5   1     1919.01     1931.94     58.88 o 
   3  -5   1      877.83      885.47     32.88 o 
   4  -5   1     1531.97     1586.63     57.55 o 
   5  -5   1       42.86       72.70     35.06 o 
  -8  -4   1     1061.65      956.21     66.74 o 
  -7  -4   1      378.81      356.31     37.50 o 
  -6  -4   1     4973.16     5074.02     94.43 o 
  -5  -4   1      873.98      879.21     28.70 o 
  -4  -4   1     4142.12     4204.37     56.97 o 
  -3  -4   1     5574.99     5663.61     72.97 o 
  -2  -4   1      193.54      196.38      7.65 o 
  -1  -4   1     9831.64     9569.32    108.53 o 
   0  -4   1     2925.60     2948.33     42.99 o 
   1  -4   1     4061.20     4100.66     58.75 o 
   2  -4   1     5308.70     5480.32     87.91 o 
   3  -4   1       85.21       70.69     11.57 o 
   4  -4   1     2351.43     2304.29     53.27 o 
   5  -4   1      475.70      478.89     33.82 o 
   6  -4   1      839.48      878.92     78.43 o 
  -8  -3   1     2060.84     2091.06     99.77 o 
  -7  -3   1       47.69       49.46     15.80 o 
  -6  -3   1     1804.31     1881.14     46.58 o 
  -5  -3   1     2064.15     2119.34     49.33 o 
  -4  -3   1      521.13      514.52     16.17 o 
  -3  -3   1    14782.84    14822.92    184.84 o 
  -2  -3   1    10128.13    10202.90    113.46 o 
  -1  -3   1     4050.02     3987.52     48.65 o 
   0  -3   1     7365.17     7281.52     90.62 o 
   1  -3   1      447.88      449.56     12.86 o 
   2  -3   1     3885.53     3945.22     76.73 o 
   3  -3   1     1868.11     1909.36     66.90 o 
   4  -3   1     4092.86     4208.19     71.76 o 
   5  -3   1     3187.08     3243.20     78.92 o 
   6  -3   1        0.79        2.46      8.20 o 
  -8  -2   1     1628.91     1658.86     85.14 o 
  -7  -2   1     1796.42     1884.26     87.89 o 
  -6  -2   1     1117.69     1057.70     39.97 o 
  -5  -2   1     4142.27     4314.54     73.93 o 
  -4  -2   1      753.26      761.91     23.64 o 
  -3  -2   1     4648.10     4512.68     75.50 o 
  -2  -2   1    13664.61    12945.58    196.16 o 
  -1  -2   1      881.18      891.59     14.08 o 
   0  -2   1     4515.27     4447.80     58.63 o 
   1  -2   1     5740.75     5776.60     81.19 o 
   2  -2   1     1677.72     1670.99     33.60 o 
   3  -2   1     3168.45     3055.88     55.30 o 
   4  -2   1      116.73      115.16      9.23 o 
   5  -2   1     4513.08     4319.77     93.11 o 
   6  -2   1     2592.23     2626.91    110.13 o 
   7  -2   1      416.18      397.96     35.67 o 
  -8  -1   1      509.92      498.87     40.56 o 
  -7  -1   1     3957.68     4011.74    141.24 o 
  -6  -1   1      661.49      660.20     36.39 o 
  -5  -1   1     3920.17     3958.51     68.18 o 
  -4  -1   1     7575.17     7864.58    171.01 o 
  -3  -1   1      348.08      366.13     12.15 o 
  -2  -1   1     3208.38     3228.78     61.22 o 
  -1  -1   1     1813.20     1806.69     40.46 o 
   0  -1   1     3684.11     3734.88     51.36 o 
   1  -1   1     9969.14     9608.65    127.65 o 
   2  -1   1      874.60      945.76     23.93 o 
   3  -1   1     4572.81     4624.23     77.70 o 
   4  -1   1     1379.41     1350.14     28.30 o 
   5  -1   1      315.96      330.03     14.33 o 
   6  -1   1     1908.48     1891.60     84.54 o 
   7  -1   1      163.76      145.73     21.44 o 
  -8   0   1        3.61       10.75     21.21 o 
  -7   0   1      952.11      916.81     46.48 o 
  -6   0   1     2960.43     2988.84     89.33 o 
  -5   0   1      328.60      306.84     22.10 o 
  -4   0   1     9419.66     9489.34    226.40 o 
  -3   0   1     2621.85     2850.08     73.88 o 
  -2   0   1     1056.72      980.19     33.07 o 
  -1   0   1     7258.48     7217.63    166.32 o 
   1   0   1    14190.25    13798.55    315.33 o 
   2   0   1      534.21      533.27     20.94 o 
   3   0   1     6121.53     6483.85    123.03 o 
   4   0   1     2777.25     2657.50     57.58 o 
   5   0   1       32.96       42.92      9.41 o 
   6   0   1     1718.20     1699.60     53.18 o 
   7   0   1     1160.40     1209.99     46.38 o 
  -7   1   1      465.71      472.45     27.76 o 
  -6   1   1     2192.65     2111.93     61.80 o 
  -5   1   1        1.91        3.33      8.67 o 
  -4   1   1     1808.88     1831.15     51.72 o 
  -3   1   1     6364.38     6479.40    107.69 o 
  -2   1   1       82.65      106.18      7.00 o 
  -1   1   1    14387.50    13543.28    214.95 o 
   1   1   1     2563.37     2484.20     44.25 o 
   2   1   1     1265.53     1238.03     25.92 o 
   3   1   1     1510.86     1607.94     39.12 o 
   4   1   1    10754.80    10995.51    196.29 o 
   5   1   1     2273.82     2209.02     52.58 o 
   6   1   1     2259.13     2286.76     47.38 o 
   7   1   1     1951.27     1978.16     86.07 o 
   8   1   1       97.70       88.50     18.90 o 
  -7   2   1        0.70        0.77     10.73 o 
  -6   2   1     2835.59     2801.47     74.13 o 
  -5   2   1     1863.45     1764.23     51.45 o 
  -4   2   1      336.35      317.43     15.69 o 
  -3   2   1     3888.81     3914.98     69.39 o 
  -2   2   1      432.17      430.99     14.62 o 
  -1   2   1     5974.61     5876.93     89.03 o 
   0   2   1     3030.70     2983.52     51.30 o 
   1   2   1     2471.57     2360.56     50.11 o 
   2   2   1     6015.48     5963.81    112.50 o 
   3   2   1     2274.83     2418.90     42.25 o 
   4   2   1     3174.18     3242.83     69.69 o 
   5   2   1     4972.83     4914.65    105.68 o 
   6   2   1       47.44       55.39      7.12 o 
   7   2   1     3020.93     2940.28     93.41 o 
   8   2   1     1861.82     1762.94     91.86 o 
  -6   3   1      634.44      631.71     42.49 o 
  -5   3   1     5975.41     5831.16    120.82 o 
  -4   3   1      693.50      727.16     31.66 o 
  -3   3   1     2799.50     2874.58     64.55 o 
  -2   3   1     2447.81     2376.29     58.86 o 
  -1   3   1     2922.84     2962.20     44.22 o 
   0   3   1     7148.18     6951.81     96.18 o 
   1   3   1        5.47       13.56      1.74 o 
   2   3   1    17395.35    16658.10    334.69 o 
   3   3   1     7990.60     7834.32    111.58 o 
   4   3   1       36.50       40.00      7.67 o 
   5   3   1     1496.53     1494.56     38.58 o 
   6   3   1     2679.98     2692.09     54.29 o 
   7   3   1      346.37      379.83     24.76 o 
   8   3   1     2452.67     2462.95     74.61 o 
  -6   4   1       41.64       41.27     15.83 o 
  -5   4   1     1615.85     1650.31     67.57 o 
  -4   4   1     4056.37     4027.34     86.74 o 
  -3   4   1      420.55      452.31     19.61 o 
  -2   4   1     6028.55     6160.42     86.28 o 
  -1   4   1      325.89      328.40     11.86 o 
   0   4   1     5499.26     5391.29     74.07 o 
   1   4   1     9382.31     9131.87    116.48 o 
   2   4   1     3140.29     3197.46     48.07 o 
   3   4   1    12326.99    12081.53    228.39 o 
   4   4   1     1978.04     2003.55     38.74 o 
   5   4   1     1495.08     1513.45     34.56 o 
   6   4   1     2770.83     2785.44     61.03 o 
   7   4   1       55.61       79.11     16.58 o 
   8   4   1     1083.73     1078.70     74.53 o 
  -5   5   1      174.56      191.00     18.50 o 
  -4   5   1     1917.21     1916.95     69.51 o 
  -3   5   1        2.15        2.39      5.31 o 
  -2   5   1     2940.65     3052.99     50.67 o 
  -1   5   1     6098.99     6038.42     99.81 o 
   0   5   1      542.80      556.80     15.49 o 
   1   5   1     8488.55     8388.65    136.63 o 
   2   5   1     2060.15     2109.58     34.39 o 
   3   5   1     1264.37     1279.53     26.39 o 
   4   5   1     6097.47     6079.62     97.26 o 
   5   5   1        3.39        8.56      3.76 o 
   6   5   1     4518.61     4675.94    100.20 o 
   7   5   1     1117.73     1046.47    102.26 o 
   8   5   1     1111.82     1209.03     74.78 o 
  -5   6   1        2.74       -6.03      6.03 o 
  -4   6   1     1298.64     1318.33     46.96 o 
  -3   6   1     1242.41     1261.95     43.79 o 
  -2   6   1      552.19      558.66     17.86 o 
  -1   6   1     5341.39     5359.16     79.10 o 
   0   6   1        8.36        4.57      3.90 o 
   1   6   1     4047.14     4093.25     68.37 o 
   2   6   1     3654.82     3509.19     52.91 o 
   3   6   1      338.35      342.61     12.52 o 
   4   6   1     1907.16     1899.04     44.08 o 
   5   6   1     2188.15     2104.99     62.16 o 
   6   6   1     1280.79     1209.16     59.81 o 
   7   6   1     3298.19     3172.09    139.36 o 
   8   6   1       12.98       22.48     15.69 o 
  -4   7   1      277.08      264.16     33.01 o 
  -3   7   1     3504.89     3462.59     92.36 o 
  -2   7   1       77.50       58.68      9.30 o 
  -1   7   1     2267.10     2272.96     56.99 o 
   0   7   1     1669.18     1660.57     37.09 o 
   1   7   1     1005.59     1037.08     28.93 o 
   2   7   1     5216.52     5068.75    136.48 o 
   3   7   1      596.73      578.03     21.46 o 
   4   7   1     1890.04     1987.00     41.94 o 
   5   7   1     2412.44     2380.44     56.71 o 
   6   7   1      187.92      205.51     29.12 o 
   7   7   1      542.19      468.07     41.83 o 
   8   7   1      500.67      456.92     44.14 o 
  -3   8   1     1489.13     1468.30     60.23 o 
  -2   8   1     1346.37     1266.37     53.83 o 
  -1   8   1      570.77      511.31     25.31 o 
   0   8   1     3546.35     3574.43     59.60 o 
   1   8   1      552.92      531.73     26.77 o 
   2   8   1     2245.42     2258.28     58.14 o 
   3   8   1     3993.03     3970.51     87.05 o 
   4   8   1      166.33      179.76     14.65 o 
   5   8   1     2024.09     1941.44     69.36 o 
   6   8   1      208.58      216.09     22.81 o 
   7   8   1     1172.36     1127.64     52.85 o 
  -2   9   1     2067.89     2093.93     73.51 o 
  -1   9   1       11.08       17.52      8.52 o 
   0   9   1     2248.64     2186.13     62.80 o 
   1   9   1     3003.81     3046.58     90.95 o 
   2   9   1       27.55       24.96      8.13 o 
   3   9   1     1563.44     1469.18     76.02 o 
   4   9   1      441.13      495.92     41.57 o 
   5   9   1     1445.00     1441.25     60.21 o 
   6   9   1     2344.73     2318.13    115.32 o 
   7   9   1      513.05      526.05     45.63 o 
   0  10   1      448.31      447.57     36.44 o 
   1  10   1     2660.57     2730.96     94.26 o 
   2  10   1       24.02       17.39      8.43 o 
   3  10   1      808.88      727.77     54.53 o 
   4  10   1     1321.23     1362.26     76.37 o 
   5  10   1       14.30       19.06     11.45 o 
   6  10   1     2494.01     2636.58    112.91 o 
   2  11   1      940.95      835.28    143.71 o 
   3  11   1      476.16      450.31     40.89 o 
   4  11   1     2956.67     2992.23    217.71 o 
  -4 -10   2        5.03      -12.81     22.85 o 
  -3 -10   2     1200.07     1288.28     93.90 o 
  -2 -10   2      814.69      810.23     56.90 o 
  -6  -9   2       40.90       28.09     16.13 o 
  -5  -9   2     1370.52     1393.21     77.66 o 
  -4  -9   2      811.80      785.87     78.05 o 
  -3  -9   2     1402.65     1315.79     95.73 o 
  -2  -9   2     4083.51     3978.17     95.65 o 
  -1  -9   2      293.47      264.06     28.19 o 
   0  -9   2     1364.59     1365.98     48.02 o 
   1  -9   2      837.18      844.95     44.58 o 
  -7  -8   2     1512.18     1657.85     87.46 o 
  -6  -8   2      120.29      118.92     21.77 o 
  -5  -8   2     1185.35     1149.87     66.72 o 
  -4  -8   2     3624.47     3570.07     97.15 o 
  -3  -8   2      885.02      882.55     41.35 o 
  -2  -8   2     2411.51     2407.03     56.74 o 
  -1  -8   2     1689.10     1691.94     45.20 o 
   0  -8   2     1748.19     1719.17     54.12 o 
   1  -8   2     2230.58     2012.55     70.48 o 
   2  -8   2       81.72       70.64     20.34 o 
  -7  -7   2     2032.38     1969.12     95.10 o 
  -6  -7   2     3036.92     2899.41    116.00 o 
  -5  -7   2      120.41      103.99     13.90 o 
  -4  -7   2     2251.47     2254.48     50.93 o 
  -3  -7   2     2054.18     2041.03     40.79 o 
  -2  -7   2     1617.01     1567.53     34.91 o 
  -1  -7   2     3969.58     3987.01     78.13 o 
   0  -7   2       29.16       46.57      7.82 o 
   1  -7   2     2396.51     2303.42     74.20 o 
   2  -7   2     1768.62     1816.76     65.02 o 
   3  -7   2      539.17      526.20     46.45 o 
  -8  -6   2     1958.00     2013.64     80.75 o 
  -7  -6   2       83.11       48.68     12.86 o 
  -6  -6   2     2222.24     2227.42     77.61 o 
  -5  -6   2     2127.07     2111.85     46.19 o 
  -4  -6   2     2142.77     2137.92     36.53 o 
  -3  -6   2     5627.47     5681.46    104.48 o 
  -2  -6   2        4.08        8.11      3.22 o 
  -1  -6   2     3341.64     3372.81     50.42 o 
   0  -6   2     2963.48     3056.90     52.54 o 
   1  -6   2     1003.99      941.34     45.12 o 
   2  -6   2     3205.44     3203.27     66.20 o 
   3  -6   2       46.80       55.87     12.10 o 
   4  -6   2     1073.98     1106.34     69.79 o 
  -8  -5   2     1426.69     1425.52     92.23 o 
  -7  -5   2      602.29      572.67     43.04 o 
  -6  -5   2      426.69      454.58     31.50 o 
  -5  -5   2     4750.81     4758.02     79.59 o 
  -4  -5   2      135.24      121.29      6.42 o 
  -3  -5   2     7146.66     7133.01     86.92 o 
  -2  -5   2     3353.77     3342.05     43.18 o 
  -1  -5   2     1901.49     1916.36     29.67 o 
   0  -5   2     4075.49     4134.30     57.10 o 
   1  -5   2        4.85       13.16      2.97 o 
   2  -5   2     2466.26     2340.20     51.39 o 
   3  -5   2     2730.74     2708.03     59.40 o 
   4  -5   2      212.47      231.41     21.98 o 
   5  -5   2     1843.04     1795.35     94.53 o 
  -8  -4   2      715.42      739.29     97.47 o 
  -7  -4   2     1845.51     1852.90    147.97 o 
  -6  -4   2       13.19        8.21      7.89 o 
  -5  -4   2     4685.71     4678.40     78.95 o 
  -4  -4   2     2908.12     2977.61     57.18 o 
  -3  -4   2      821.59      803.25     18.32 o 
  -2  -4   2     5599.16     5544.95     71.79 o 
  -1  -4   2       86.55      102.76      5.24 o 
   0  -4   2     6390.52     6561.50     84.48 o 
   1  -4   2     2058.82     2007.76     47.78 o 
   2  -4   2      518.84      524.39     19.25 o 
   3  -4   2     2322.33     2267.78     56.56 o 
   4  -4   2      392.00      390.74     17.74 o 
   5  -4   2     1642.43     1602.00     66.76 o 
  -8  -3   2        6.84      -14.93     14.93 o 
  -7  -3   2     3742.59     3676.04    137.43 o 
  -6  -3   2     1283.19     1299.22     37.92 o 
  -5  -3   2     1652.06     1685.82     47.74 o 
  -4  -3   2     3363.45     3403.19     74.97 o 
  -3  -3   2       24.64       38.04      4.28 o 
  -2  -3   2     8549.07     8589.83    104.16 o 
  -1  -3   2     3224.69     3305.96     40.32 o 
   0  -3   2     2920.93     2916.66     37.75 o 
   1  -3   2     2068.30     2031.69     36.28 o 
   2  -3   2      124.93      131.99      6.78 o 
   3  -3   2     3258.93     3189.86     61.64 o 
   4  -3   2     4019.68     3952.60     76.15 o 
   5  -3   2      114.08      110.09     12.45 o 
   6  -3   2     1767.63     1790.75     81.83 o 
  -8  -2   2      407.62      462.94     44.11 o 
  -7  -2   2      784.04      742.85     53.30 o 
  -6  -2   2     2747.51     2832.70     66.70 o 
  -5  -2   2        1.82       13.31      5.75 o 
  -4  -2   2     9317.00     9242.84    134.10 o 
  -3  -2   2     2213.49     2247.78     37.39 o 
  -2  -2   2     6762.46     6684.97     95.61 o 
  -1  -2   2      771.41      751.89     12.95 o 
   0  -2   2     2120.39     2053.59     32.29 o 
   1  -2   2     6752.80     6722.47     80.90 o 
   2  -2   2     8249.39     8452.32    119.36 o 
   3  -2   2      954.14      971.53     22.10 o 
   4  -2   2     3300.68     3371.88     48.19 o 
   5  -2   2       38.70       42.85      4.28 o 
   6  -2   2     1105.04     1164.21     65.81 o 
  -8  -1   2      984.61     1017.13    107.74 o 
  -7  -1   2       96.95       96.91     20.69 o 
  -6  -1   2     3538.62     3494.94    123.45 o 
  -5  -1   2     2087.82     2190.77     85.05 o 
  -4  -1   2     2875.26     2939.91     56.36 o 
  -3  -1   2     4527.09     4369.27     71.50 o 
  -2  -1   2     7665.45     7437.51    126.32 o 
  -1  -1   2    13544.16    13046.63    170.46 o 
   0  -1   2     4258.00     4374.87     61.30 o 
   1  -1   2      868.49      862.73     13.01 o 
   2  -1   2     7852.86     7476.02    104.36 o 
   3  -1   2      211.89      231.77     11.81 o 
   4  -1   2     3045.54     3164.73     74.42 o 
   5  -1   2     2633.22     2528.11     58.48 o 
   6  -1   2      815.10      800.61     32.43 o 
   7  -1   2     2453.36     2525.43     91.48 o 
  -7   0   2      507.10      551.79     56.38 o 
  -6   0   2     1932.86     1825.87     79.11 o 
  -5   0   2     2854.27     2865.28    100.84 o 
  -4   0   2     1433.03     1568.21     70.57 o 
  -3   0   2    12385.91    12484.16    210.53 o 
  -2   0   2     2277.53     2313.91     57.36 o 
  -1   0   2     4933.68     5324.64    145.04 o 
   0   0   2     9795.60     9625.67    159.88 o 
   1   0   2       93.25      109.13      6.77 o 
   2   0   2     4672.20     4498.11     72.93 o 
   3   0   2     3905.72     4040.66    124.34 o 
   4   0   2      730.83      758.14     21.30 o 
   5   0   2     6137.43     6326.44    117.14 o 
   6   0   2      218.68      229.27     13.18 o 
   7   0   2     1681.62     1684.10     71.34 o 
  -7   1   2     2223.64     2085.13     74.25 o 
  -6   1   2      338.57      353.93     26.29 o 
  -5   1   2     7828.80     7843.54    176.27 o 
  -4   1   2      418.84      463.57     24.37 o 
  -3   1   2     3596.13     3667.30     74.25 o 
  -2   1   2     5297.96     5230.83    107.66 o 
  -1   1   2      163.29      193.28     15.97 o 
   0   1   2    10120.23    10237.05    231.08 o 
   1   1   2     4358.12     4293.22     58.94 o 
   2   1   2     3772.64     3838.49     86.74 o 
   3   1   2    10770.51    10449.98    148.29 o 
   4   1   2     1068.82     1088.50     25.95 o 
   5   1   2     2407.16     2309.72     52.47 o 
   6   1   2     2046.59     1976.79     58.74 o 
   7   1   2      769.12      737.22     35.37 o 
   8   1   2     2288.89     2291.55    133.28 o 
  -7   2   2     3280.60     3307.45    145.85 o 
  -6   2   2      724.93      755.84     50.43 o 
  -5   2   2     2765.34     2622.18     77.69 o 
  -4   2   2     3659.90     3730.26     84.81 o 
  -3   2   2      188.47      214.13     11.35 o 
  -2   2   2     6398.64     6012.19     95.09 o 
  -1   2   2      300.78      293.30     14.96 o 
   0   2   2     4561.91     4770.00    255.40 o 
   1   2   2    15020.17    13815.92    254.71 o 
   2   2   2     7225.47     6982.29    130.38 o 
   3   2   2     4156.18     3996.99     62.82 o 
   4   2   2     3350.95     3372.04     54.97 o 
   5   2   2     2160.01     2200.81     57.95 o 
   6   2   2     3262.76     3295.83     81.30 o 
   7   2   2       77.18       80.90     14.99 o 
   8   2   2     1124.49     1133.06     57.64 o 
  -7   3   2     1523.01     1564.87    125.41 o 
  -6   3   2     1645.58     1681.11    109.76 o 
  -5   3   2       35.55       47.39      8.76 o 
  -4   3   2     3704.63     3776.64     73.48 o 
  -3   3   2      298.40      293.03     13.23 o 
  -2   3   2     8764.93     8930.88    148.40 o 
  -1   3   2     6802.10     6856.08    152.14 o 
   0   3   2     1775.22     1782.82     38.51 o 
   1   3   2      747.69      672.73     18.73 o 
   2   3   2     7031.98     6819.08    137.11 o 
   3   3   2     2009.89     2041.79     44.61 o 
   4   3   2     7400.71     7402.78    135.67 o 
   5   3   2        3.22        1.43      4.66 o 
   6   3   2     1970.90     1967.26     45.10 o 
   7   3   2     1299.98     1283.99     48.03 o 
   8   3   2      406.40      417.06     28.25 o 
  -6   4   2     1944.74     1883.20     78.10 o 
  -5   4   2       21.40       24.94      7.00 o 
  -4   4   2     3528.55     3598.66     81.53 o 
  -3   4   2     3827.18     3736.18     70.02 o 
  -2   4   2      105.93      110.16      7.06 o 
  -1   4   2     3060.95     3080.36     63.79 o 
   0   4   2     2812.55     2747.72     50.04 o 
   1   4   2     3323.29     3391.11     52.52 o 
   2   4   2     8245.38     8076.77    109.34 o 
   3   4   2        0.06        3.90      2.43 o 
   4   4   2     2713.54     2711.30     53.21 o 
   5   4   2     1384.82     1451.82     58.03 o 
   6   4   2     1281.94     1272.99     47.53 o 
   7   4   2     3100.84     3306.57     86.13 o 
   8   4   2        2.14       15.16      8.68 o 
  -5   5   2     1700.30     1768.07     58.74 o 
  -4   5   2      327.94      292.98     20.35 o 
  -3   5   2     1942.84     1979.44     41.35 o 
  -2   5   2      338.63      350.95     13.55 o 
  -1   5   2     1273.81     1256.42     31.64 o 
   0   5   2     7359.88     7368.99    116.51 o 
   1   5   2      206.28      222.65      9.09 o 
   2   5   2     5885.96     5799.79     86.56 o 
   3   5   2     1006.05      985.83     23.54 o 
   4   5   2     2654.50     2684.29     45.78 o 
   5   5   2     4042.72     4080.54     68.00 o 
   6   5   2       27.00       30.02      7.11 o 
   7   5   2     2534.68     2601.48     85.03 o 
   8   5   2     1053.19      978.51     73.49 o 
  -5   6   2     2162.05     2159.03     82.36 o 
  -4   6   2       21.17       28.26      8.49 o 
  -3   6   2     2380.36     2398.67     56.31 o 
  -2   6   2     1937.19     2017.11     42.26 o 
  -1   6   2        1.13        5.32      3.13 o 
   0   6   2     3588.66     3642.45     76.75 o 
   1   6   2     1687.08     1738.17     31.33 o 
   2   6   2     2193.11     2212.50     41.55 o 
   3   6   2     5181.06     5242.62     96.09 o 
   4   6   2      180.83      183.73     10.33 o 
   5   6   2     4920.48     4651.35    119.53 o 
   6   6   2     1105.60     1039.55     54.83 o 
   7   6   2      723.53      657.80     49.17 o 
   8   6   2     2031.20     1957.60     72.27 o 
  -4   7   2     1060.70     1057.93     43.62 o 
  -3   7   2      101.50      103.93     13.08 o 
  -2   7   2     4113.90     4081.83     94.94 o 
  -1   7   2      710.66      693.40     20.67 o 
   0   7   2     2747.57     2810.00     76.10 o 
   1   7   2     2290.33     2353.18     59.03 o 
   2   7   2       69.43       67.19      5.58 o 
   3   7   2     5227.81     5243.60     83.91 o 
   4   7   2     1727.18     1777.20     41.31 o 
   5   7   2     1982.11     2007.23     52.43 o 
   6   7   2     2279.74     2103.36     95.82 o 
   7   7   2        4.40        4.09     11.90 o 
   8   7   2     1424.58     1300.04     74.44 o 
  -3   8   2      475.45      472.80     32.65 o 
  -2   8   2     1367.28     1310.89     45.84 o 
  -1   8   2     2647.81     2618.52     61.00 o 
   0   8   2       59.56       56.98      7.78 o 
   1   8   2     5133.40     5116.21    103.85 o 
   2   8   2     1514.43     1505.33     41.85 o 
   3   8   2     2467.99     2487.49     61.53 o 
   4   8   2     2416.00     2437.28     75.67 o 
   5   8   2      238.97      206.59     20.90 o 
   6   8   2     2752.68     2727.82    102.78 o 
   7   8   2     1545.55     1384.83     88.37 o 
  -2   9   2       35.76       46.70     11.85 o 
  -1   9   2     2244.29     2213.96     75.29 o 
   0   9   2     1668.98     1637.04     50.19 o 
   1   9   2     1323.88     1423.15     88.59 o 
   2   9   2     2681.02     2649.36     66.96 o 
   3   9   2      552.04      541.06     44.02 o 
   4   9   2     3734.21     3708.60    107.84 o 
   5   9   2     1319.22     1266.99     58.06 o 
   6   9   2      436.80      456.25     37.46 o 
   7   9   2     2268.65     2363.55     82.96 o 
  -1  10   2      710.90      701.48     50.41 o 
   0  10   2     1068.26     1135.25     51.36 o 
   1  10   2      214.46      252.90     23.92 o 
   2  10   2     3249.59     3366.79    137.94 o 
   3  10   2      889.17      812.33     65.53 o 
   4  10   2      831.60      780.43     57.37 o 
   5  10   2     1900.24     1875.16     73.53 o 
   6  10   2        4.86       -2.61     11.43 o 
   1  11   2      250.77      243.04     32.62 o 
   2  11   2     1140.72     1034.34     66.41 o 
   3  11   2     1122.68     1180.65     73.42 o 
   4  11   2       21.08       -3.12     15.69 o 
  -5  -9   3      430.38      435.66     43.37 o 
  -4  -9   3     2020.17     2117.74    134.53 o 
  -3  -9   3     2103.01     2128.57    126.01 o 
  -2  -9   3      269.77      302.58     30.08 o 
  -1  -9   3     3519.18     3584.97    131.52 o 
   0  -9   3      592.70      570.91     35.02 o 
  -6  -8   3     2097.22     2061.06    114.08 o 
  -5  -8   3     1186.25     1238.28     71.38 o 
  -4  -8   3      499.34      479.54     43.98 o 
  -3  -8   3     2976.24     2992.77     99.99 o 
  -2  -8   3     2937.50     2890.02     70.65 o 
  -1  -8   3     1419.01     1450.24     45.24 o 
   0  -8   3     1668.47     1703.98     54.20 o 
   1  -8   3      553.03      531.73     43.83 o 
   2  -8   3     2003.73     1853.66     89.90 o 
  -7  -7   3      784.86      818.64     47.22 o 
  -6  -7   3      963.41      994.96     62.88 o 
  -5  -7   3     1496.00     1393.83     72.09 o 
  -4  -7   3      817.99      809.26     23.64 o 
  -3  -7   3     2753.55     2719.75     59.20 o 
  -2  -7   3     1976.28     1942.04     44.27 o 
  -1  -7   3      534.16      540.47     23.77 o 
   0  -7   3     1362.29     1417.86     47.66 o 
   1  -7   3      902.67      881.99     37.71 o 
   2  -7   3     1345.78     1269.37    104.67 o 
   3  -7   3     1478.48     1496.52     81.21 o 
  -7  -6   3     1892.59     1928.70     75.76 o 
  -6  -6   3      578.73      577.07     37.04 o 
  -5  -6   3     2004.88     2063.98     70.11 o 
  -4  -6   3     3149.29     3100.48     59.63 o 
  -3  -6   3     1802.50     1804.20     46.98 o 
  -2  -6   3     2406.23     2412.04     42.73 o 
  -1  -6   3       11.69       21.65      4.51 o 
   0  -6   3     4425.56     4395.15     75.71 o 
   1  -6   3     1707.02     1705.73     64.15 o 
   2  -6   3      108.06      134.38     13.53 o 
   3  -6   3      965.59     1011.79     49.91 o 
   4  -6   3      776.61      853.35     93.23 o 
  -8  -5   3        7.66       28.36     16.81 o 
  -7  -5   3     1579.27     1597.48     68.05 o 
  -6  -5   3     1984.55     1909.91     72.37 o 
  -5  -5   3     1207.76     1182.34     31.95 o 
  -4  -5   3     3389.79     3467.47     62.35 o 
  -3  -5   3      870.76      828.62     18.57 o 
  -2  -5   3     5295.47     5325.62     68.53 o 
  -1  -5   3     3941.72     3931.59     59.37 o 
   0  -5   3     3254.63     3302.89     54.92 o 
   1  -5   3     3658.78     3670.51     73.78 o 
   2  -5   3       68.88       84.43     10.30 o 
   3  -5   3     1653.14     1728.02     43.07 o 
   4  -5   3     1155.84     1244.48     74.11 o 
  -8  -4   3      735.63      669.81     51.82 o 
  -7  -4   3      858.29      801.65     65.39 o 
  -6  -4   3     1322.29     1305.89     39.26 o 
  -5  -4   3       13.98       12.52      4.09 o 
  -4  -4   3     6312.88     6405.95     85.53 o 
  -3  -4   3     4538.88     4641.98     61.20 o 
  -2  -4   3     1247.03     1216.52     21.23 o 
  -1  -4   3     4471.06     4483.15     72.77 o 
   0  -4   3     1887.69     1952.53     36.12 o 
   1  -4   3     3899.91     3921.42     56.14 o 
   2  -4   3     1783.68     1821.41     41.10 o 
   3  -4   3     1239.23     1271.98     35.96 o 
   4  -4   3     3068.84     3124.69     80.01 o 
   5  -4   3      892.36      848.13     78.61 o 
  -8  -3   3     1580.57     1713.97     90.82 o 
  -7  -3   3        0.02       20.65     17.32 o 
  -6  -3   3     4274.55     4429.76     85.05 o 
  -5  -3   3     3425.55     3462.55     63.13 o 
  -4  -3   3     3259.88     3425.02     52.41 o 
  -3  -3   3     3508.42     3468.95     53.32 o 
  -2  -3   3        9.87       12.88      3.52 o 
  -1  -3   3     7358.33     7614.96     92.31 o 
   0  -3   3     2600.06     2521.68     44.06 o 
   1  -3   3      787.37      790.61     24.99 o 
   2  -3   3     1865.73     1936.59     34.69 o 
   3  -3   3     2131.52     2103.86     44.37 o 
   4  -3   3     2960.29     2927.07     58.94 o 
   5  -3   3     3908.03     4011.04    115.80 o 
   6  -3   3       37.63       41.58     13.62 o 
  -8  -2   3     2645.29     2605.53    128.07 o 
  -7  -2   3     2121.52     2133.72     97.87 o 
  -6  -2   3     2091.14     2138.90     71.25 o 
  -5  -2   3     4981.96     5094.80    126.03 o 
  -4  -2   3     2119.55     2197.49     43.16 o 
  -3  -2   3     6195.00     6322.38    136.56 o 
  -2  -2   3     3890.80     3854.71     61.18 o 
  -1  -2   3    19281.92    19682.12    220.19 o 
   0  -2   3     1902.19     1721.71     35.82 o 
   1  -2   3       60.06       55.30      3.34 o 
   2  -2   3     3523.86     3524.67     56.24 o 
   3  -2   3     8241.17     8109.70    128.80 o 
   4  -2   3       98.44       98.14      6.70 o 
   5  -2   3     1297.63     1289.15     63.29 o 
   6  -2   3      552.09      601.60     50.31 o 
  -8  -1   3      908.50      929.53    109.06 o 
  -7  -1   3     1717.70     1817.06    135.50 o 
  -6  -1   3      117.57      150.38     23.07 o 
  -5  -1   3     2612.43     2658.43     67.43 o 
  -4  -1   3     5380.22     5522.81     98.10 o 
  -3  -1   3     5463.48     5532.84    132.48 o 
  -2  -1   3     5583.39     5426.27    113.52 o 
  -1  -1   3      860.66      907.38     18.64 o 
   0  -1   3     7352.48     7369.72    110.38 o 
   1  -1   3    12332.02    11784.60    214.25 o 
   2  -1   3     2131.79     2208.33     42.06 o 
   3  -1   3     2221.69     2197.33     50.58 o 
   4  -1   3      753.95      756.59     15.14 o 
   5  -1   3     1892.57     1849.61     37.44 o 
   6  -1   3     2903.17     2820.58     93.67 o 
   7  -1   3      121.07      112.57     24.69 o 
  -8   0   3       17.93       18.92     16.43 o 
  -7   0   3     1089.90     1109.49     95.89 o 
  -6   0   3     1716.44     1786.61     90.04 o 
  -5   0   3     3285.16     3307.24    113.58 o 
  -4   0   3     2491.26     2403.63     59.44 o 
  -3   0   3      910.48     1039.88     26.40 o 
  -2   0   3     5464.63     5234.86    134.25 o 
  -1   0   3    17134.58    16683.28    266.08 o 
   0   0   3       69.46       86.82      4.60 o 
   1   0   3     1431.93     1449.42     31.65 o 
   2   0   3     1391.29     1427.95     30.65 o 
   3   0   3     3953.18     4006.01     69.60 o 
   4   0   3     4401.59     4415.19     96.17 o 
   5   0   3     1121.13     1143.31     36.15 o 
   6   0   3     4126.73     4111.55     95.70 o 
   7   0   3      869.36      946.77     54.08 o 
  -7   1   3     1608.22     1558.34    100.19 o 
  -6   1   3     3368.35     3206.33    115.08 o 
  -5   1   3        2.09        3.75      9.16 o 
  -4   1   3     4782.28     4779.41     88.80 o 
  -3   1   3     2420.89     2369.21    104.16 o 
  -2   1   3     7458.02     8068.70    184.54 o 
  -1   1   3       99.78      111.35      9.60 o 
   0   1   3       56.67       59.88      4.45 o 
   1   1   3     1515.63     1476.17     27.42 o 
   2   1   3     9550.61     9172.73    158.35 o 
   3   1   3      308.30      302.48     11.29 o 
   4   1   3     4887.00     5043.11     76.11 o 
   5   1   3     1239.32     1271.36     39.38 o 
   6   1   3     2663.73     2755.96     61.42 o 
   7   1   3     1518.96     1597.81     54.82 o 
  -7   2   3       90.37      106.62     31.86 o 
  -6   2   3     2912.02     2872.07    104.66 o 
  -5   2   3     2296.87     2323.96     86.36 o 
  -4   2   3     2278.25     2313.44     66.04 o 
  -3   2   3     3232.60     3377.41     74.04 o 
  -2   2   3        2.62        4.80      4.58 o 
  -1   2   3     6375.22     6290.98    153.58 o 
   0   2   3     1165.87     1124.48     38.10 o 
   1   2   3    15754.83    15093.61    238.56 o 
   2   2   3     5076.71     4796.13     64.19 o 
   3   2   3     4113.83     4175.61     60.50 o 
   4   2   3     2589.10     2616.08     45.76 o 
   5   2   3     3816.98     3800.72     74.52 o 
   6   2   3     1136.79     1137.98     42.25 o 
   7   2   3     1494.82     1486.57     53.00 o 
   8   2   3      119.98       92.50     17.79 o 
  -7   3   3      704.03      677.26     81.65 o 
  -6   3   3     1618.87     1606.66     59.65 o 
  -5   3   3     1065.14     1112.87     45.43 o 
  -4   3   3      392.83      395.58     21.89 o 
  -3   3   3     3595.63     3646.72     65.62 o 
  -2   3   3     4763.47     4562.95    252.03 o 
  -1   3   3     6781.31     6562.03    195.26 o 
   0   3   3     6503.61     6275.97    171.39 o 
   1   3   3     3046.45     3017.57     56.04 o 
   2   3   3     4074.54     4016.32     64.79 o 
   3   3   3     6442.95     6325.78    110.32 o 
   4   3   3     6049.80     6115.95     87.60 o 
   5   3   3     4740.63     4608.78     96.39 o 
   6   3   3      364.14      354.94     20.90 o 
   7   3   3     1714.69     1702.98     57.00 o 
   8   3   3     1282.04     1283.03     50.85 o 
  -6   4   3      115.46      123.19     49.52 o 
  -5   4   3     2085.02     2091.75     66.75 o 
  -4   4   3      420.39      420.37     26.89 o 
  -3   4   3     7467.19     7411.28    111.64 o 
  -2   4   3     2635.47     2693.43     55.14 o 
  -1   4   3      269.81      289.88     14.22 o 
   0   4   3      885.13      793.06     21.09 o 
   1   4   3    17827.71    17610.32    280.23 o 
   2   4   3     2426.06     2290.41     63.27 o 
   3   4   3     7235.49     7182.20    111.06 o 
   4   4   3        7.72        9.45      3.90 o 
   5   4   3     4323.48     4351.45     79.77 o 
   6   4   3     3066.71     3130.10     71.57 o 
   7   4   3     1003.42      978.35     45.58 o 
   8   4   3     2509.05     2443.00     81.87 o 
  -6   5   3      569.50      468.85     62.58 o 
  -5   5   3     2846.70     2830.26    117.19 o 
  -4   5   3     4042.64     4013.32    102.06 o 
  -3   5   3       92.01       86.86      7.22 o 
  -2   5   3     1976.45     1969.27     41.12 o 
  -1   5   3     2110.40     2086.01     50.39 o 
   0   5   3     3732.51     3743.33     67.04 o 
   1   5   3     5770.62     5838.96     94.95 o 
   2   5   3      547.34      559.17     20.87 o 
   3   5   3     3644.64     3626.70     54.05 o 
   4   5   3     6168.53     6219.03    107.71 o 
   5   5   3     1673.97     1703.98     44.84 o 
   6   5   3     3413.44     3520.66     77.53 o 
   7   5   3      240.08      219.58     23.58 o 
   8   5   3      847.11      792.42     41.65 o 
  -5   6   3      223.00      255.11     23.24 o 
  -4   6   3     2098.96     2149.10     74.07 o 
  -3   6   3     2573.32     2642.67     56.42 o 
  -2   6   3      967.73      992.31     29.64 o 
  -1   6   3     4328.35     4409.36    139.23 o 
   0   6   3        3.75        7.10      3.32 o 
   1   6   3     4084.53     4154.09     67.55 o 
   2   6   3     3423.54     3503.81     93.57 o 
   3   6   3     3518.35     3696.17     73.70 o 
   4   6   3     6657.56     6788.55    109.33 o 
   5   6   3      745.86      775.91     27.65 o 
   6   6   3     1173.34     1150.02     36.81 o 
   7   6   3     1009.11      985.40     40.88 o 
   8   6   3      353.09      324.39     54.99 o 
  -4   7   3     1041.78      985.95     66.38 o 
  -3   7   3     1229.04     1269.73     52.73 o 
  -2   7   3        0.26       -4.96      4.96 o 
  -1   7   3     2479.79     2468.01     46.49 o 
   0   7   3     5401.14     5535.58    193.70 o 
   1   7   3     1757.87     1761.75     49.59 o 
   2   7   3     5161.51     5260.33    130.84 o 
   3   7   3       54.50       61.51      5.31 o 
   4   7   3     2511.36     2564.56     52.29 o 
   5   7   3     1751.32     1786.78     47.21 o 
   6   7   3     1304.03     1218.34     83.32 o 
   7   7   3     1444.28     1339.78     69.54 o 
   8   7   3      161.04      154.05     58.01 o 
  -3   8   3     1254.45     1312.84     62.41 o 
  -2   8   3      654.00      650.11     35.48 o 
  -1   8   3     1560.13     1575.88     49.16 o 
   0   8   3     3248.24     3347.15     85.19 o 
   1   8   3      354.78      345.71     18.84 o 
   2   8   3     1845.44     1913.09     48.79 o 
   3   8   3     3157.73     3153.82     81.24 o 
   4   8   3     2169.78     1997.31     63.12 o 
   5   8   3     1324.80     1362.97     55.02 o 
   6   8   3       73.17       52.11     18.50 o 
   7   8   3     1345.36     1317.36     69.36 o 
  -2   9   3     1963.31     1918.57     70.20 o 
  -1   9   3       51.06       32.24     11.04 o 
   0   9   3     1060.74     1134.24     40.60 o 
   1   9   3     1232.43     1222.10     78.40 o 
   2   9   3     2208.53     2221.98     70.95 o 
   3   9   3     2938.84     2776.89    113.61 o 
   4   9   3      131.82       78.17     24.25 o 
   5   9   3     1645.96     1677.43    116.73 o 
   6   9   3     1890.96     1806.38     70.47 o 
   7   9   3      222.39      195.87     25.60 o 
  -1  10   3     1302.98     1260.63     54.68 o 
   0  10   3     1269.74     1286.17     68.55 o 
   1  10   3     2128.15     2138.25    125.43 o 
   2  10   3      836.91      811.71     57.86 o 
   3  10   3     2615.96     2555.49    114.35 o 
   4  10   3     1759.79     1603.75     87.33 o 
   5  10   3      486.62      524.33     43.55 o 
   6  10   3     1478.93     1470.89     64.02 o 
   1  11   3     2936.10     2867.97    117.24 o 
   2  11   3     1545.34     1541.81     84.91 o 
   3  11   3      789.89      871.62     96.09 o 
   4  11   3     1111.15     1075.14     71.29 o 
   5  11   3      127.59      160.82     39.49 o 
  -5  -9   4     2978.09     3008.55    173.02 o 
  -4  -9   4       60.92       49.27     23.12 o 
  -3  -9   4     1416.91     1413.98     94.24 o 
  -2  -9   4     1471.89     1532.63    116.90 o 
  -1  -9   4       76.61      111.63     32.98 o 
  -6  -8   4      284.06      296.13     36.30 o 
  -5  -8   4      658.86      756.58     84.49 o 
  -4  -8   4     1105.83     1025.37     89.39 o 
  -3  -8   4      262.43      260.39     38.96 o 
  -2  -8   4     4209.74     4299.01    112.33 o 
  -1  -8   4      337.67      350.18     33.61 o 
   0  -8   4     1547.35     1549.88     59.51 o 
   1  -8   4     2659.02     2801.05    160.12 o 
  -7  -7   4     2696.56     2809.11    158.88 o 
  -6  -7   4     1095.26     1109.82     67.94 o 
  -5  -7   4      267.96      264.15     31.82 o 
  -4  -7   4     1784.80     1792.60     63.92 o 
  -3  -7   4      204.74      176.39     14.55 o 
  -2  -7   4     1524.51     1462.48     42.40 o 
  -1  -7   4     2827.59     2875.30     64.50 o 
   0  -7   4      114.74      108.28     17.59 o 
   1  -7   4     3477.94     3447.24    105.67 o 
   2  -7   4      972.56      945.31     50.23 o 
  -7  -6   4      422.97      440.23     34.94 o 
  -6  -6   4     3200.01     3067.64    104.81 o 
  -5  -6   4        2.79        6.86      7.76 o 
  -4  -6   4     4360.43     4256.47     90.07 o 
  -3  -6   4     3123.08     3040.84     53.80 o 
  -2  -6   4       98.96      105.58      9.44 o 
  -1  -6   4     2417.74     2434.41     50.14 o 
   0  -6   4      197.81      195.92     13.80 o 
   1  -6   4     1571.35     1603.13     67.59 o 
   2  -6   4     4004.63     3982.54    123.27 o 
   3  -6   4       45.94       51.42     14.77 o 
  -7  -5   4      372.58      355.37     31.43 o 
  -6  -5   4     1587.19     1579.21     64.11 o 
  -5  -5   4     2759.39     2656.83     53.97 o 
  -4  -5   4      774.38      765.16     27.88 o 
  -3  -5   4     6164.91     6231.74    108.29 o 
  -2  -5   4        9.72       11.25      3.02 o 
  -1  -5   4     4087.67     4062.46     78.19 o 
   0  -5   4     7973.53     7886.78    173.06 o 
   1  -5   4      240.46      243.21     13.16 o 
   2  -5   4     2348.81     2341.90     77.83 o 
   3  -5   4       62.61       65.45     13.60 o 
   4  -5   4      663.67      649.96     39.84 o 
  -8  -4   4     2211.97     2241.65    108.07 o 
  -7  -4   4     1288.43     1338.33     62.46 o 
  -6  -4   4       48.66       57.74     13.11 o 
  -5  -4   4     1861.24     1901.85     40.63 o 
  -4  -4   4       21.41       25.61      6.95 o 
  -3  -4   4     3035.12     3112.06     49.96 o 
  -2  -4   4     6820.57     6846.81     78.37 o 
  -1  -4   4       22.53       23.55      4.60 o 
   0  -4   4     8727.18     8684.72    119.21 o 
   1  -4   4     1428.08     1508.17     35.07 o 
   2  -4   4      727.93      731.81     47.17 o 
   3  -4   4     2653.88     2854.26     87.81 o 
   4  -4   4       20.18        9.73     11.68 o 
   5  -4   4     2545.41     2390.73    174.23 o 
  -8  -3   4      349.30      418.10     43.96 o 
  -7  -3   4     2065.39     2116.98    126.06 o 
  -6  -3   4      398.29      416.18     30.89 o 
  -5  -3   4     5611.85     5643.74    101.98 o 
  -4  -3   4     2211.08     2315.10     41.71 o 
  -3  -3   4      302.56      319.92     14.12 o 
  -2  -3   4     3325.00     3324.19     58.19 o 
  -1  -3   4      962.64      946.19     18.43 o 
   0  -3   4     1837.25     1870.22     34.12 o 
   1  -3   4     2570.35     2688.46     48.35 o 
   2  -3   4        8.18       11.36      4.79 o 
   3  -3   4     4689.60     4758.92     99.31 o 
   4  -3   4     1634.24     1596.16     42.21 o 
   5  -3   4      510.62      533.61     36.97 o 
  -8  -2   4      121.20      134.59     45.24 o 
  -7  -2   4     2691.74     2790.08    249.12 o 
  -6  -2   4     1040.74     1114.12     60.62 o 
  -5  -2   4     1727.11     1806.78     50.98 o 
  -4  -2   4     5813.04     5813.96     85.29 o 
  -3  -2   4      159.39      162.44      8.82 o 
  -2  -2   4     4698.17     4878.96     82.75 o 
  -1  -2   4     4245.04     4293.33     55.97 o 
   0  -2   4       27.56       25.28      3.11 o 
   1  -2   4     3745.91     3738.60     52.68 o 
   2  -2   4       91.76       85.90      5.65 o 
   3  -2   4     1422.16     1395.20     47.96 o 
   4  -2   4     2188.74     2142.62     50.69 o 
   5  -2   4        0.19        8.40      8.17 o 
   6  -2   4     2337.82     2388.12     88.07 o 
  -8  -1   4      465.05      386.50     52.10 o 
  -7  -1   4      361.64      361.60     37.72 o 
  -6  -1   4     1876.47     2027.38     69.20 o 
  -5  -1   4      542.89      582.87     33.01 o 
  -4  -1   4     3529.01     3706.31     81.42 o 
  -3  -1   4     3474.13     3532.35     85.20 o 
  -2  -1   4     4060.69     4160.98     63.42 o 
  -1  -1   4    20034.71    19943.81    260.55 o 
   0  -1   4     3259.23     3437.51     58.07 o 
   1  -1   4     1664.11     1597.44     26.86 o 
   2  -1   4     3086.69     3150.88     90.16 o 
   3  -1   4     1062.50     1091.70     30.87 o 
   4  -1   4     4182.43     4266.33    104.01 o 
   5  -1   4        6.24        5.82      3.76 o 
   6  -1   4     1131.63     1117.41     54.29 o 
  -7   0   4      178.08      163.71     25.38 o 
  -6   0   4     2715.21     2750.53    159.97 o 
  -5   0   4     1297.98     1404.14     66.03 o 
  -4   0   4      502.72      516.12     17.97 o 
  -3   0   4     7714.88     7946.08    127.55 o 
  -2   0   4     2567.30     2650.78     84.34 o 
  -1   0   4     1809.51     1745.88     31.00 o 
   0   0   4     5528.76     5371.80     75.57 o 
   1   0   4     1039.47     1062.96     32.33 o 
   2   0   4    16319.90    16105.05    216.16 o 
   3   0   4     1214.81     1207.28     26.79 o 
   4   0   4     2300.74     2319.67     53.19 o 
   5   0   4     2992.31     2893.78     72.34 o 
   6   0   4      355.92      344.62     21.43 o 
   7   0   4     3669.39     3911.58    120.16 o 
  -7   1   4      260.18      298.68     64.12 o 
  -6   1   4     3415.95     3653.07    128.73 o 
  -5   1   4     6259.56     6081.52    179.15 o 
  -4   1   4      147.97      139.54     12.69 o 
  -3   1   4     2794.03     2880.27     92.81 o 
  -2   1   4     4638.12     4542.81    122.87 o 
  -1   1   4      140.88      174.43     12.58 o 
   0   1   4     9983.78     9541.58    127.34 o 
   1   1   4      111.17      133.22      6.50 o 
   2   1   4     4988.23     4716.29     65.38 o 
   3   1   4     3463.34     3520.12     53.60 o 
   4   1   4        3.01        5.26      3.10 o 
   5   1   4     8935.54     9170.58    169.09 o 
   6   1   4     2020.15     2014.22     60.20 o 
   7   1   4      801.39      895.96     76.56 o 
  -7   2   4     2765.00     2673.02    105.14 o 
  -6   2   4      350.13      312.37     29.93 o 
  -5   2   4     3866.93     3763.73    100.21 o 
  -4   2   4     1831.91     1881.23     67.54 o 
  -3   2   4     2193.94     2278.58    129.26 o 
  -2   2   4    14982.96    14874.98    875.63 o 
  -1   2   4     2238.57     2478.74     79.31 o 
   0   2   4     6166.07     6051.54    143.99 o 
   1   2   4      719.17      655.87     16.55 o 
   2   2   4     1556.00     1572.98     30.73 o 
   3   2   4     7235.30     7077.33    112.51 o 
   4   2   4      474.60      480.06     16.93 o 
   5   2   4     1817.04     1879.87     64.12 o 
   6   2   4     3344.89     3253.13     87.19 o 
   7   2   4      240.16      235.50     23.12 o 
  -7   3   4     1899.59     1943.29    149.34 o 
  -6   3   4     1299.89     1206.78     52.23 o 
  -5   3   4      102.59      102.37     14.25 o 
  -4   3   4     4206.26     4275.28    105.48 o 
  -3   3   4     1981.87     2128.06     66.75 o 
  -2   3   4     5029.18     5036.46    176.85 o 
  -1   3   4     2407.73     2137.79     68.80 o 
   0   3   4     3369.77     3484.01    166.36 o 
   1   3   4    18494.54    17532.63    323.71 o 
   2   3   4     3072.73     3006.02     61.99 o 
   3   3   4     4711.75     4582.69     71.65 o 
   4   3   4     2598.04     2565.46     69.73 o 
   5   3   4      390.52      383.02     22.26 o 
   6   3   4     2445.32     2474.69     94.15 o 
   7   3   4      137.80      153.27     24.56 o 
   8   3   4      589.05      658.96     54.38 o 
  -6   4   4     1533.55     1657.83     89.50 o 
  -5   4   4      273.42      300.11     40.30 o 
  -4   4   4     1873.31     1962.96     60.01 o 
  -3   4   4     2689.39     2711.00     65.76 o 
  -2   4   4      210.52      203.69     13.49 o 
  -1   4   4     2919.75     2570.78    112.41 o 
   0   4   4       65.12       56.11      8.06 o 
   1   4   4     5881.69     5668.89    117.86 o 
   2   4   4     6690.64     6792.21    120.50 o 
   3   4   4       10.35       16.63      3.25 o 
   4   4   4     7459.55     7379.62    111.29 o 
   5   4   4      584.14      618.41     38.93 o 
   6   4   4     1976.78     1970.35     52.16 o 
   7   4   4     1683.09     1784.49     78.43 o 
   8   4   4       52.28       54.13     11.12 o 
  -6   5   4     1831.02     1733.65    134.30 o 
  -5   5   4      698.44      680.28     52.45 o 
  -4   5   4     1794.34     1778.29     59.73 o 
  -3   5   4     3253.64     3265.61     86.38 o 
  -2   5   4      139.54      144.12      9.37 o 
  -1   5   4     2701.19     2637.82     71.32 o 
   0   5   4     1910.40     1883.15     50.28 o 
   1   5   4      442.82      439.12     14.42 o 
   2   5   4     2392.79     2365.95     73.21 o 
   3   5   4      175.54      198.72      9.42 o 
   4   5   4     3585.48     3586.90     53.30 o 
   5   5   4     5740.73     5683.37    100.00 o 
   6   5   4      277.34      295.07     21.59 o 
   7   5   4     3060.45     3191.07    109.34 o 
   8   5   4      191.71      209.60     21.92 o 
  -5   6   4     1851.49     1851.27     70.63 o 
  -4   6   4       32.48       35.93     10.86 o 
  -3   6   4     3342.41     3336.91     68.38 o 
  -2   6   4     1185.86     1156.38     33.49 o 
  -1   6   4     1487.90     1439.71     37.95 o 
   0   6   4     5707.72     5823.09    111.43 o 
   1   6   4       92.98      102.66      6.99 o 
   2   6   4     7095.54     7370.48    131.87 o 
   3   6   4     1640.30     1727.30     33.62 o 
   4   6   4       50.77       62.63      5.30 o 
   5   6   4     2717.87     2652.52     62.66 o 
   6   6   4      181.74      165.37     19.05 o 
   7   6   4     1049.68     1086.44     50.64 o 
   8   6   4     1231.79     1117.60     99.27 o 
  -4   7   4     1406.30     1213.20     54.40 o 
  -3   7   4      205.08      193.33     19.91 o 
  -2   7   4     1323.52     1383.11     38.29 o 
  -1   7   4      297.30      306.25     13.99 o 
   0   7   4     8776.66     8758.11    196.92 o 
   1   7   4     4074.57     4214.02    123.80 o 
   2   7   4      243.96      261.77     13.32 o 
   3   7   4     6689.57     6479.92    137.01 o 
   4   7   4      555.31      529.65     29.61 o 
   5   7   4     2577.60     2537.62     44.02 o 
   6   7   4      431.86      410.79     18.54 o 
   7   7   4      427.33      492.27     55.44 o 
   8   7   4     2102.88     2128.34    127.86 o 
  -3   8   4        8.18       10.39     11.73 o 
  -2   8   4     3780.99     3795.25     92.08 o 
  -1   8   4     1500.86     1539.92     42.13 o 
   0   8   4      677.03      740.28     29.74 o 
   1   8   4     2302.84     2328.22     58.43 o 
   2   8   4      322.33      343.57     18.33 o 
   3   8   4     3530.90     3369.01    192.96 o 
   4   8   4     3570.83     3547.66     99.29 o 
   5   8   4      207.35      199.63     25.32 o 
   6   8   4     3644.86     3368.98    101.47 o 
   7   8   4      212.41      241.99     29.34 o 
  -2   9   4     1698.18     1744.91     56.79 o 
  -1   9   4     2721.77     2632.89     71.32 o 
   0   9   4      144.20      142.65     17.25 o 
   1   9   4     2119.57     1938.52     87.58 o 
   2   9   4     1047.31     1032.09     32.03 o 
   3   9   4      613.91      627.99     50.43 o 
   4   9   4     2557.28     2483.17     82.53 o 
   5   9   4      384.51      293.27     48.80 o 
   6   9   4     1400.64     1371.71     59.73 o 
   7   9   4     2377.78     2334.45     97.10 o 
  -1  10   4     2400.74     2399.22     80.45 o 
   0  10   4     1519.78     1535.91     50.13 o 
   1  10   4      957.79     1011.50     63.37 o 
   2  10   4     3951.58     3693.76    145.81 o 
   3  10   4      145.76      144.42     35.32 o 
   4  10   4     1189.11     1169.99     82.45 o 
   5  10   4      576.69      627.23     39.53 o 
   6  10   4       94.87       95.55     18.10 o 
   1  11   4       92.22      121.22     24.34 o 
   2  11   4     1990.57     1980.46     98.25 o 
   3  11   4     1720.06     1712.49     93.59 o 
   4  11   4      131.51      125.93     27.69 o 
   5  11   4     2074.25     2046.64    166.58 o 
  -5  -8   5      582.49      725.59     54.58 o 
  -4  -8   5      782.20      641.24     69.66 o 
  -3  -8   5     2043.06     1994.49    119.75 o 
  -2  -8   5      119.36      120.75     17.35 o 
  -1  -8   5     1951.71     2078.89     87.94 o 
   0  -8   5      640.55      612.91     40.58 o 
  -6  -7   5     1365.78     1392.00     60.18 o 
  -5  -7   5     2020.55     2037.66    132.03 o 
  -4  -7   5       97.46      137.85     22.95 o 
  -3  -7   5     2733.29     2591.58     80.08 o 
  -2  -7   5      853.59      887.58     37.35 o 
  -1  -7   5      137.69      155.10     12.95 o 
   0  -7   5     1793.66     1791.41     74.01 o 
   1  -7   5      305.48      370.32     31.14 o 
   2  -7   5     1896.76     1840.70     74.78 o 
  -7  -6   5     1658.55     1675.31     76.46 o 
  -6  -6   5      163.07      185.91     22.51 o 
  -5  -6   5     2526.31     2587.91     82.64 o 
  -4  -6   5      367.74      363.02     20.71 o 
  -3  -6   5     1709.84     1681.19     42.39 o 
  -2  -6   5     2354.84     2324.27     53.00 o 
  -1  -6   5       37.73       38.07      7.46 o 
   0  -6   5     1032.05     1060.37     37.53 o 
   1  -6   5      823.00      885.54     46.86 o 
   2  -6   5      334.37      322.15     29.14 o 
   3  -6   5     2672.31     2749.55    124.89 o 
  -7  -5   5     2725.12     2766.73     95.91 o 
  -6  -5   5      210.03      206.49     22.68 o 
  -5  -5   5     2048.98     2034.42     58.54 o 
  -4  -5   5     3896.80     3917.76     79.35 o 
  -3  -5   5        6.78        7.19      4.10 o 
  -2  -5   5     1830.54     1786.16     37.11 o 
  -1  -5   5      142.08      141.90     11.48 o 
   0  -5   5     1450.81     1451.52     38.41 o 
   1  -5   5     3161.13     3259.72     63.67 o 
   2  -5   5        1.52        4.75      7.79 o 
   3  -5   5     2898.81     2931.84     95.81 o 
   4  -5   5      667.00      799.54     93.28 o 
  -7  -4   5     2182.80     2169.48     82.82 o 
  -6  -4   5     3026.88     3071.98     97.18 o 
  -5  -4   5      429.82      424.51     24.07 o 
  -4  -4   5     3198.31     3208.28     68.35 o 
  -3  -4   5      465.54      458.61     22.04 o 
  -2  -4   5      117.08      118.95      9.04 o 
  -1  -4   5     3702.94     3728.74     64.50 o 
   0  -4   5       13.75       14.09      3.77 o 
   1  -4   5     7210.55     7285.77    111.34 o 
   2  -4   5      394.28      412.55     28.57 o 
   3  -4   5     2838.30     2793.26     89.31 o 
   4  -4   5     3602.89     3722.28    111.25 o 
  -8  -3   5     1829.12     1989.72    137.07 o 
  -7  -3   5      338.74      303.99     36.80 o 
  -6  -3   5     3490.47     3744.13    109.71 o 
  -5  -3   5       59.48       66.64      6.85 o 
  -4  -3   5     1634.93     1648.81     43.40 o 
  -3  -3   5     1682.35     1774.44     36.90 o 
  -2  -3   5       24.02       23.32      3.80 o 
  -1  -3   5     4580.23     4564.64     58.81 o 
   0  -3   5     1617.74     1648.83     28.66 o 
   1  -3   5     2659.57     2677.35     44.53 o 
   2  -3   5     6952.08     6928.06    122.68 o 
   3  -3   5       41.77       38.58      7.84 o 
   4  -3   5     4960.78     4687.07    126.38 o 
   5  -3   5      814.28      882.84     63.21 o 
  -8  -2   5     3530.52     3366.03    182.97 o 
  -7  -2   5      175.22      199.07     29.39 o 
  -6  -2   5     2162.92     2275.77     98.01 o 
  -5  -2   5     2337.66     2333.13     49.26 o 
  -4  -2   5       37.04       32.79      4.88 o 
  -3  -2   5     3458.62     3471.27     62.03 o 
  -2  -2   5       78.45       80.60      8.71 o 
  -1  -2   5     5887.37     5976.25     80.50 o 
   0  -2   5     6281.40     6352.68     79.89 o 
   1  -2   5      148.09      150.51      6.23 o 
   2  -2   5     6481.11     6322.10     96.55 o 
   3  -2   5     2612.73     2657.80     68.42 o 
   4  -2   5     1003.35     1002.55     36.20 o 
   5  -2   5     2211.20     2202.47     75.77 o 
   6  -2   5       50.79       97.32     21.75 o 
  -7  -1   5     1600.08     1474.89    112.30 o 
  -6  -1   5      577.41      594.28     34.40 o 
  -5  -1   5     3248.16     3360.21    334.12 o 
  -4  -1   5     1525.14     1583.10     41.33 o 
  -3  -1   5     1129.05     1170.94     43.85 o 
  -2  -1   5     7501.84     7317.00    114.47 o 
  -1  -1   5      178.58      202.03      7.37 o 
   0  -1   5    13084.29    13319.71    196.49 o 
   1  -1   5     1028.34     1087.78     21.38 o 
   2  -1   5     5079.35     5124.62     94.04 o 
   3  -1   5     5208.93     5210.31     91.91 o 
   4  -1   5       83.16       98.90      9.09 o 
   5  -1   5     1959.66     1932.86     67.59 o 
   6  -1   5      837.03      907.21     64.09 o 
  -7   0   5     2058.98     2029.81     95.67 o 
  -6   0   5      158.31      159.93     23.95 o 
  -5   0   5     1133.73     1161.24     60.60 o 
  -4   0   5     2538.91     2641.80     57.58 o 
  -3   0   5        5.63       11.15      3.79 o 
  -2   0   5     5191.07     5105.34     94.18 o 
  -1   0   5     4878.55     5145.33     74.72 o 
   0   0   5     3181.32     3197.33     58.45 o 
   1   0   5    13433.96    13364.83    167.92 o 
   2   0   5      833.01      855.82     22.18 o 
   3   0   5    10141.18    10227.74    194.93 o 
   4   0   5     1065.14     1088.98     34.30 o 
   5   0   5      203.41      189.94     15.61 o 
   6   0   5     1074.34     1067.37     66.17 o 
   7   0   5       64.22       69.09     20.56 o 
  -7   1   5     1079.14     1073.89     85.16 o 
  -6   1   5     1786.50     1713.30     80.31 o 
  -5   1   5      106.22      128.90     19.26 o 
  -4   1   5     1822.16     1842.17     47.78 o 
  -3   1   5       45.07       47.95      6.57 o 
  -2   1   5     2125.50     2106.91     81.88 o 
  -1   1   5     7175.15     6909.21    136.78 o 
   0   1   5        8.40       10.51      2.59 o 
   1   1   5    19683.84    19563.14    295.17 o 
   2   1   5     4704.42     4733.53     86.28 o 
   3   1   5      422.05      415.32     15.65 o 
   4   1   5     1423.33     1402.35     50.40 o 
   5   1   5        9.25       11.12      7.58 o 
   6   1   5     2887.91     2855.75    103.79 o 
   7   1   5      839.32      854.90     60.66 o 
  -7   2   5      295.01      287.47     29.64 o 
  -6   2   5     1980.83     2062.27     89.80 o 
  -5   2   5      158.17      172.84     48.82 o 
  -4   2   5     1101.21     1023.24     63.15 o 
  -3   2   5     2600.08     2688.15     65.42 o 
  -2   2   5     2008.74     2133.81     85.04 o 
  -1   2   5    20351.96    19059.30    435.20 o 
   0   2   5      422.13      416.95     11.91 o 
   1   2   5     4405.81     4554.64     74.74 o 
   2   2   5     2267.42     2166.07     43.74 o 
   3   2   5      122.21      131.79     12.47 o 
   4   2   5     2776.63     2822.19     57.64 o 
   5   2   5      733.58      812.04     35.36 o 
   6   2   5      570.73      564.03     42.73 o 
   7   2   5     1163.25     1165.86     52.26 o 
  -6   3   5      891.38      887.04     52.56 o 
  -5   3   5      659.84      617.70     52.83 o 
  -4   3   5      378.52      413.60     26.84 o 
  -3   3   5     8705.75     8784.56    218.92 o 
  -2   3   5     3580.56     3774.88    186.30 o 
  -1   3   5     7181.55     6985.15    183.35 o 
   0   3   5     6628.77     6645.43    137.66 o 
   1   3   5     3505.76     3641.53     80.58 o 
   2   3   5     9081.03     8799.29    185.46 o 
   3   3   5      295.82      294.94     11.88 o 
   4   3   5     1368.50     1417.83     34.83 o 
   5   3   5     1371.49     1423.50     48.88 o 
   6   3   5        2.94       -1.51     15.77 o 
   7   3   5     1823.25     1753.00     99.26 o 
  -6   4   5      439.82      484.32     63.33 o 
  -5   4   5     1787.19     1816.02     77.38 o 
  -4   4   5       38.16       36.40      9.42 o 
  -3   4   5     3223.12     3219.11     86.20 o 
  -2   4   5     5629.45     5661.92    122.19 o 
  -1   4   5      385.27      409.89     21.91 o 
   0   4   5    13721.18    13027.77    321.29 o 
   1   4   5     3107.08     3170.19     83.75 o 
   2   4   5     3187.92     3085.08     58.94 o 
   3   4   5     2378.25     2402.97     52.10 o 
   4   4   5      621.66      604.29     20.00 o 
   5   4   5     3712.99     3563.93     93.91 o 
   6   4   5      863.47      834.40     36.09 o 
   7   4   5     1129.43     1049.68     58.85 o 
   8   4   5     2371.92     2177.91     76.44 o 
  -5   5   5     1588.65     1578.49     59.89 o 
  -4   5   5     2043.06     2035.82     61.43 o 
  -3   5   5     1770.11     1780.55     46.79 o 
  -2   5   5     6738.59     6658.42    129.55 o 
  -1   5   5       71.81       64.79      8.36 o 
   0   5   5     3263.66     3328.12    131.65 o 
   1   5   5     6580.74     6464.96    102.76 o 
   2   5   5       59.79       66.65      7.99 o 
   3   5   5     3084.99     3280.07    108.97 o 
   4   5   5      400.65      422.26     16.44 o 
   5   5   5     1260.05     1293.77     35.03 o 
   6   5   5     3454.28     3467.27     80.47 o 
   7   5   5       50.41       59.33     13.17 o 
   8   5   5     3095.40     3041.51    162.75 o 
  -5   6   5      425.90      420.92     54.79 o 
  -4   6   5     5046.98     4994.12    183.18 o 
  -3   6   5      389.05      368.92     19.32 o 
  -2   6   5     4629.68     4513.42     87.25 o 
  -1   6   5     4856.51     4804.29    100.57 o 
   0   6   5     1079.16     1101.07     30.11 o 
   1   6   5     4630.28     4803.45     84.01 o 
   2   6   5       24.23       38.01      8.64 o 
   3   6   5     1092.44     1061.39     33.66 o 
   4   6   5     2650.76     2613.36     55.21 o 
   5   6   5      310.65      295.46     14.15 o 
   6   6   5     2570.03     2651.15     74.86 o 
   7   6   5      663.44      689.84     35.34 o 
  -4   7   5     2165.20     2183.13     96.58 o 
  -3   7   5     3848.14     3947.37    111.27 o 
  -2   7   5       37.92       82.42     14.06 o 
  -1   7   5     7116.15     7054.57    112.28 o 
   0   7   5      358.07      385.98     15.76 o 
   1   7   5     2658.90     2689.33     71.05 o 
   2   7   5     1038.70     1065.53     33.84 o 
   3   7   5       73.91       79.14     11.29 o 
   4   7   5     3044.94     3101.89    115.28 o 
   5   7   5      543.86      560.98     24.30 o 
   6   7   5     1947.88     1930.48     55.08 o 
   7   7   5     2368.13     2344.22     97.73 o 
  -3   8   5     2572.91     2531.90     73.74 o 
  -2   8   5       90.26       96.38     21.50 o 
  -1   8   5     1783.90     1799.56     54.82 o 
   0   8   5     2390.18     2567.30     57.57 o 
   1   8   5       47.33       65.47      8.66 o 
   2   8   5     1873.45     1918.53     51.54 o 
   3   8   5      189.69      193.59     10.54 o 
   4   8   5     2621.00     2586.97     79.70 o 
   5   8   5     2926.02     2959.12     89.58 o 
   6   8   5        0.31        3.91      7.56 o 
   7   8   5     2590.98     2601.50    104.50 o 
  -2   9   5      832.03      848.14     38.16 o 
  -1   9   5      548.33      541.97     28.69 o 
   0   9   5      897.14      976.24     43.10 o 
   1   9   5        2.65       -6.88      7.82 o 
   2   9   5     1299.89     1369.93     42.78 o 
   3   9   5     2477.35     2478.99    108.13 o 
   4   9   5        8.06       23.19     16.50 o 
   5   9   5     2041.59     1929.26     72.26 o 
   6   9   5      531.04      558.84     36.58 o 
   7   9   5     1068.12      946.81     56.85 o 
  -1  10   5        8.98       11.20      8.02 o 
   0  10   5     1501.22     1566.93     81.27 o 
   1  10   5      560.87      501.31     44.11 o 
   2  10   5      455.11      457.98     44.56 o 
   3  10   5     2201.57     2276.15    133.68 o 
   4  10   5      174.55      190.09     31.53 o 
   5  10   5     1139.32     1201.73     56.61 o 
   6  10   5     1840.25     1987.19     76.34 o 
   0  11   5      142.02      128.03     24.75 o 
   1  11   5     2073.57     2205.40    102.76 o 
   2  11   5        1.66       -5.90     23.31 o 
   3  11   5     1602.54     1518.91     90.83 o 
   4  11   5     1425.78     1417.59    106.97 o 
   5  11   5      151.10      136.32     42.08 o 
  -4  -8   6      297.73      334.85     52.51 o 
  -3  -8   6      375.13      408.15     47.14 o 
  -2  -8   6     1775.49     1613.13    131.08 o 
  -1  -8   6        4.20       51.90     22.40 o 
  -6  -7   6      232.06      210.23     46.50 o 
  -5  -7   6      472.63      495.72     45.63 o 
  -4  -7   6     2526.52     2213.49    101.67 o 
  -3  -7   6       15.42       17.04      8.81 o 
  -2  -7   6     2725.92     2702.32     89.18 o 
  -1  -7   6      514.43      504.27     35.79 o 
   0  -7   6      893.47      852.67     72.75 o 
   1  -7   6     3077.93     3371.54    128.51 o 
  -6  -6   6     2222.30     2200.57     79.78 o 
  -5  -6   6       10.85        7.26     10.99 o 
  -4  -6   6     2040.52     2011.34     71.74 o 
  -3  -6   6      435.52      426.95     28.14 o 
  -2  -6   6     1635.86     1567.01     58.27 o 
  -1  -6   6     6326.44     6203.78    113.86 o 
   0  -6   6      197.53      221.08     24.91 o 
   1  -6   6     1826.45     1812.03     72.28 o 
   2  -6   6     1667.85     1594.01     68.26 o 
  -7  -5   6       17.75       26.90     16.16 o 
  -6  -5   6     2187.34     2218.76     83.90 o 
  -5  -5   6      302.28      314.89     25.19 o 
  -4  -5   6     1553.43     1529.15     42.63 o 
  -3  -5   6     5050.68     4959.84    101.67 o 
  -2  -5   6        5.77        9.85     12.61 o 
  -1  -5   6     2373.03     2369.88     49.01 o 
   0  -5   6     2862.39     2812.92     58.15 o 
   1  -5   6       97.11       99.51     17.82 o 
   2  -5   6     4482.08     4576.23    154.35 o 
   3  -5   6       32.62       45.37     14.66 o 
  -7  -4   6      145.70      164.02     22.89 o 
  -6  -4   6      845.28      905.97     47.41 o 
  -5  -4   6     4908.82     4824.48     97.55 o 
  -4  -4   6       43.12       32.70      7.12 o 
  -3  -4   6     4763.25     4719.55    120.47 o 
  -2  -4   6      976.85      973.32     31.54 o 
  -1  -4   6       73.96       84.27      8.50 o 
   0  -4   6     4542.83     4583.25     77.74 o 
   1  -4   6      158.96      155.48      9.82 o 
   2  -4   6     3210.72     3243.31     97.98 o 
   3  -4   6     2375.67     2204.25     79.20 o 
   4  -4   6       86.86       63.93     16.66 o 
  -7  -3   6     2506.57     2689.76     94.79 o 
  -6  -3   6        8.83       14.21      8.86 o 
  -5  -3   6     3593.19     3572.67     87.97 o 
  -4  -3   6      472.83      465.94     21.62 o 
  -3  -3   6      417.56      448.56     22.33 o 
  -2  -3   6     5891.71     5997.80     88.59 o 
  -1  -3   6        2.30        8.41      2.13 o 
   0  -3   6     7165.99     7281.73     95.68 o 
   1  -3   6     2629.74     2642.98     45.46 o 
   2  -3   6        7.65       11.09      4.96 o 
   3  -3   6     2329.57     2421.68     80.25 o 
   4  -3   6       56.38       39.74     13.10 o 
   5  -3   6     1498.16     1601.14    117.99 o 
  -7  -2   6     2890.68     3034.43    102.10 o 
  -6  -2   6      157.14      148.14     19.96 o 
  -5  -2   6      592.52      595.57     22.73 o 
  -4  -2   6     1711.52     1748.82     31.72 o 
  -3  -2   6      132.75      150.35     12.98 o 
  -2  -2   6    10564.42    10768.68    167.57 o 
  -1  -2   6     4958.93     5071.33     72.62 o 
   0  -2   6       78.45       70.36      4.40 o 
   1  -2   6     4769.36     4840.02     62.11 o 
   2  -2   6       39.68       45.79      5.22 o 
   3  -2   6     2047.04     1931.53     42.04 o 
   4  -2   6      390.47      424.88     30.71 o 
   5  -2   6      621.55      557.78     48.27 o 
  -7  -1   6      590.57      569.78     74.40 o 
  -6  -1   6     1128.59     1235.26     69.77 o 
  -5  -1   6      746.12      800.04     38.04 o 
  -4  -1   6     9456.85     9317.44    173.21 o 
  -3  -1   6     1699.88     1720.17     35.62 o 
  -2  -1   6      309.67      291.84     17.82 o 
  -1  -1   6     4668.52     4755.59     70.92 o 
   0  -1   6      445.53      490.93     16.85 o 
   1  -1   6     4170.35     4202.43     61.66 o 
   2  -1   6      928.23      933.47     26.72 o 
   3  -1   6     1775.78     1858.76     48.13 o 
   4  -1   6     3274.20     3376.66     74.43 o 
   5  -1   6       37.97       37.71     12.94 o 
   6  -1   6     1424.62     1469.77     83.03 o 
  -7   0   6      548.83      492.81     45.42 o 
  -6   0   6     4516.98     4704.14    418.61 o 
  -5   0   6      686.91      644.10     31.54 o 
  -4   0   6     1587.87     1596.69     54.02 o 
  -3   0   6     7038.88     7154.37    122.27 o 
  -2   0   6        1.74        5.12      3.44 o 
  -1   0   6     5358.20     5447.52     80.39 o 
   0   0   6      442.39      493.66     19.79 o 
   1   0   6      563.51      575.81     16.49 o 
   2   0   6     6405.68     6549.22    100.17 o 
   3   0   6      217.38      231.00     11.94 o 
   4   0   6     5242.53     4935.51    127.32 o 
   5   0   6     1033.20     1115.17     64.22 o 
   6   0   6      223.15      231.43     32.19 o 
  -7   1   6       72.89       63.08     16.57 o 
  -6   1   6     1324.55     1280.79     71.18 o 
  -5   1   6     2930.12     3094.13    170.50 o 
  -4   1   6       11.52       19.07      6.17 o 
  -3   1   6     7291.04     7223.99    135.94 o 
  -2   1   6      859.45      894.04     37.38 o 
  -1   1   6     1067.41     1004.65     38.56 o 
   0   1   6     9377.66     9301.51    140.42 o 
   1   1   6       87.73      108.28      6.33 o 
   2   1   6     7636.15     7633.13    115.82 o 
   3   1   6      405.14      426.54     18.81 o 
   4   1   6      599.19      580.44     31.08 o 
   5   1   6     4310.26     4184.22    241.34 o 
   6   1   6      103.67      118.65     38.98 o 
   7   1   6     1836.59     1909.88    156.96 o 
  -7   2   6     1741.34     1692.43     83.69 o 
  -6   2   6      194.82      200.59     26.55 o 
  -5   2   6     5204.60     5220.00    165.18 o 
  -4   2   6       92.37       87.32      9.89 o 
  -3   2   6      908.70      955.31     35.41 o 
  -2   2   6     7060.05     7250.23    205.25 o 
  -1   2   6      643.56      676.59     23.91 o 
   0   2   6    13334.71    13403.87    221.92 o 
   1   2   6      293.68      274.06     10.19 o 
   2   2   6     1878.82     1923.60     37.69 o 
   3   2   6     4241.54     4148.35     64.24 o 
   4   2   6       45.52       56.63     11.47 o 
   5   2   6     3169.66     3272.99     87.95 o 
   6   2   6     1507.42     1500.92     94.07 o 
   7   2   6      154.63      148.53     26.86 o 
  -6   3   6       86.62      129.22     23.96 o 
  -5   3   6     2187.96     2134.01    115.32 o 
  -4   3   6     4521.78     4522.54    105.45 o 
  -3   3   6      179.69      184.17     16.82 o 
  -2   3   6     7608.61     7363.99    194.83 o 
  -1   3   6      549.54      563.13     35.41 o 
   0   3   6      946.78     1033.75     29.23 o 
   1   3   6     5192.05     5002.25     94.23 o 
   2   3   6        0.22        4.44      4.16 o 
   3   3   6     7903.94     7912.49    101.44 o 
   4   3   6      634.81      650.02     22.32 o 
   5   3   6      839.05      774.69     34.80 o 
   6   3   6     3404.38     3289.13    118.72 o 
   7   3   6      726.21      715.76     50.75 o 
  -6   4   6     1590.00     1567.43     74.95 o 
  -5   4   6       18.20       28.92     11.00 o 
  -4   4   6     4809.06     4753.89    109.47 o 
  -3   4   6     1240.89     1284.13     62.04 o 
  -2   4   6     1413.72     1403.74     44.84 o 
  -1   4   6     3666.34     3483.41    107.63 o 
   0   4   6       18.51       16.56      4.38 o 
   1   4   6     4790.43     4556.93    100.47 o 
   2   4   6      195.73      165.38     11.39 o 
   3   4   6     3036.98     3096.61     68.69 o 
   4   4   6     7628.78     7490.43    139.53 o 
   5   4   6      329.61      350.87     23.51 o 
   6   4   6     1792.28     1739.59     75.20 o 
   7   4   6     1189.77     1211.59     65.41 o 
  -5   5   6      305.77      315.64     25.61 o 
  -4   5   6      692.14      698.15     44.15 o 
  -3   5   6     2727.47     2612.74     77.57 o 
  -2   5   6       73.38       65.46      9.60 o 
  -1   5   6     4224.05     4216.36    173.95 o 
   0   5   6       60.27       52.65      9.23 o 
   1   5   6     4016.64     4100.27     82.04 o 
   2   5   6     6503.54     6181.37    233.20 o 
   3   5   6      154.41      155.78      9.25 o 
   4   5   6     3453.44     3582.77     68.06 o 
   5   5   6     1597.91     1578.14     40.15 o 
   6   5   6       55.48       51.07     11.08 o 
   7   5   6     2288.11     2423.78     92.94 o 
  -5   6   6     1620.61     1602.03     88.13 o 
  -4   6   6        2.95       10.89      9.37 o 
  -3   6   6     2040.16     1983.19     51.46 o 
  -2   6   6       25.47       29.43      7.73 o 
  -1   6   6     2530.01     2628.38     65.91 o 
   0   6   6     4813.08     5111.26     99.82 o 
   1   6   6      111.43      126.47     11.80 o 
   2   6   6     7485.09     7704.05    159.00 o 
   3   6   6      294.05      319.10     16.10 o 
   4   6   6      108.95      104.32     10.62 o 
   5   6   6     2053.09     2105.87     47.61 o 
   6   6   6      191.90      195.51     16.88 o 
   7   6   6     2522.38     2575.20    105.83 o 
  -4   7   6        9.22       25.71     11.49 o 
  -3   7   6     1937.13     1889.25     61.00 o 
  -2   7   6     1955.29     2019.93     52.00 o 
  -1   7   6       65.50       70.21     10.57 o 
   0   7   6     6303.10     6394.53    103.40 o 
   1   7   6      162.21      156.19     10.45 o 
   2   7   6     1685.46     1656.54     75.84 o 
   3   7   6     2554.73     2568.02     73.47 o 
   4   7   6        1.43        2.78      5.04 o 
   5   7   6     4257.15     4299.62     94.46 o 
   6   7   6      776.64      764.64     32.65 o 
   7   7   6      270.32      292.03     31.32 o 
  -3   8   6       30.52       30.40      9.08 o 
  -2   8   6     4160.40     4099.76    121.69 o 
  -1   8   6       63.70       56.48     11.10 o 
   0   8   6     2129.28     2203.84     59.20 o 
   1   8   6     1226.92     1333.62     55.69 o 
   2   8   6        2.01       18.56      6.39 o 
   3   8   6     6130.94     6385.12    225.80 o 
   4   8   6     1740.04     1689.67     55.62 o 
   5   8   6      902.81      949.16     50.99 o 
   6   8   6     2196.71     2187.52     82.68 o 
   7   8   6       36.77       13.22     21.43 o 
  -2   9   6     1516.59     1543.90     54.17 o 
  -1   9   6      857.11      894.65     58.99 o 
   0   9   6      504.58      569.57     44.10 o 
   1   9   6     5322.64     5620.22    141.91 o 
   2   9   6     1043.16     1050.25     36.83 o 
   3   9   6      601.67      743.67     55.74 o 
   4   9   6     2418.16     2267.05    105.78 o 
   5   9   6      258.64      266.80     24.85 o 
   6   9   6     2143.82     2191.18     78.06 o 
   7   9   6      585.81      501.66     92.59 o 
  -1  10   6     3733.80     3774.62    111.88 o 
   0  10   6      465.01      469.78     45.36 o 
   1  10   6     1500.78     1562.96    105.46 o 
   2  10   6     2290.02     2349.26    108.37 o 
   3  10   6       35.59       39.12     23.25 o 
   4  10   6     1777.89     1910.37    100.78 o 
   5  10   6      403.69      416.66     31.49 o 
   6  10   6      354.74      336.91     28.90 o 
   0  11   6     1530.83     1477.84     74.36 o 
   1  11   6       31.52       26.30     16.83 o 
   2  11   6     2584.28     2474.65    114.81 o 
   3  11   6      382.73      353.75     41.98 o 
   4  11   6      693.18      609.91     58.86 o 
   5  11   6     1297.12     1210.66    135.45 o 
  -5  -7   7     1080.95      927.35     87.89 o 
  -4  -7   7      474.31      391.02     41.83 o 
  -3  -7   7     1651.21     1567.96     80.45 o 
  -2  -7   7      483.33      421.26     33.19 o 
  -1  -7   7     1805.00     1759.49     71.96 o 
   0  -7   7     1471.74     1500.41     66.82 o 
  -6  -6   7      426.29      441.23     33.66 o 
  -5  -6   7     2688.16     2570.39    107.80 o 
  -4  -6   7     1075.87     1006.41     41.49 o 
  -3  -6   7     2105.34     2033.43     71.31 o 
  -2  -6   7     1745.08     1727.20     74.33 o 
  -1  -6   7     1181.16     1147.32     44.01 o 
   0  -6   7     1876.33     1876.94     74.87 o 
   1  -6   7      386.54      423.85     34.48 o 
  -6  -5   7       24.63        9.37     20.77 o 
  -5  -5   7     1194.28     1132.18     45.73 o 
  -4  -5   7     2845.96     2883.59     87.76 o 
  -3  -5   7      756.62      730.63     26.95 o 
  -2  -5   7     3962.71     4049.84    109.51 o 
  -1  -5   7      778.28      750.29     34.01 o 
   0  -5   7     1126.92     1178.19     42.46 o 
   1  -5   7      859.74      837.66     47.31 o 
   2  -5   7      974.14      945.43     51.97 o 
   3  -5   7     2041.79     1876.31     93.88 o 
  -7  -4   7     1483.04     1566.70     83.74 o 
  -6  -4   7      971.08      946.91     49.10 o 
  -5  -4   7     1016.69     1035.97     42.85 o 
  -4  -4   7     2420.86     2429.17     67.40 o 
  -3  -4   7      103.91      119.85     16.32 o 
  -2  -4   7     2192.39     2149.38     54.14 o 
  -1  -4   7     2161.42     2155.27     45.02 o 
   0  -4   7      854.02      870.68     25.99 o 
   1  -4   7     1941.50     2072.37     57.45 o 
   2  -4   7      147.85      115.67     17.22 o 
   3  -4   7     1702.77     1690.70    104.59 o 
  -7  -3   7      849.05      859.78     49.59 o 
  -6  -3   7     4504.24     4344.30    125.29 o 
  -5  -3   7      168.86      163.42     16.33 o 
  -4  -3   7     3113.40     3155.26     78.84 o 
  -3  -3   7     1177.58     1176.98     51.81 o 
  -2  -3   7     2109.35     2160.58     50.11 o 
  -1  -3   7     2422.41     2343.85     38.57 o 
   0  -3   7       29.78       27.06      5.80 o 
   1  -3   7     5233.43     5289.82     79.60 o 
   2  -3   7     2843.65     2769.18     93.30 o 
   3  -3   7       57.41       64.20     14.74 o 
   4  -3   7      934.59      999.64     91.74 o 
  -7  -2   7        3.15        5.07     10.63 o 
  -6  -2   7     2301.63     2243.34     80.90 o 
  -5  -2   7     2889.86     2945.90     62.28 o 
  -4  -2   7     1123.34     1168.13     41.22 o 
  -3  -2   7     5187.83     5263.67    108.96 o 
  -2  -2   7       25.90       25.38      5.06 o 
  -1  -2   7     6475.47     6637.53    109.23 o 
   0  -2   7     2265.77     2292.15     37.94 o 
   1  -2   7     1739.46     1784.91     29.89 o 
   2  -2   7     2775.16     2806.63     57.22 o 
   3  -2   7      533.14      493.58     32.36 o 
   4  -2   7     2439.41     2335.10    147.86 o 
   5  -2   7     2304.98     2335.59     83.16 o 
  -7  -1   7      756.60      757.95     57.54 o 
  -6  -1   7      673.77      732.22     60.46 o 
  -5  -1   7     1823.40     1805.72     40.47 o 
  -4  -1   7        5.66        7.70      5.25 o 
  -3  -1   7     6922.13     7129.34    118.15 o 
  -2  -1   7     6244.78     6383.61    122.89 o 
  -1  -1   7     1656.18     1717.70     34.39 o 
   0  -1   7     1793.27     1835.22     40.95 o 
   1  -1   7      290.92      293.23     11.23 o 
   2  -1   7     3028.62     3112.35     61.66 o 
   3  -1   7     4890.91     4913.57    104.22 o 
   4  -1   7      551.28      541.78     70.88 o 
   5  -1   7     2878.04     2968.09     94.96 o 
  -7   0   7     2906.64     2777.10    120.20 o 
  -6   0   7        1.56       23.51     11.67 o 
  -5   0   7     3370.54     3358.04    119.75 o 
  -4   0   7     2191.75     2216.21     50.42 o 
  -3   0   7     2079.62     2021.86     44.62 o 
  -2   0   7     1839.15     1855.69     93.31 o 
  -1   0   7      195.42      220.60     12.78 o 
   0   0   7     4637.02     4631.54     93.25 o 
   1   0   7     6712.84     6843.23     96.10 o 
   2   0   7      177.71      175.61      7.64 o 
   3   0   7     2305.67     2229.22     55.42 o 
   4   0   7     1057.20     1016.20     43.52 o 
   5   0   7     1295.67     1409.53     75.80 o 
   6   0   7     2836.83     2820.29    120.62 o 
  -7   1   7     2051.14     1983.99    113.58 o 
  -6   1   7     2712.78     2620.39    111.06 o 
  -5   1   7     1200.08     1182.69     46.43 o 
  -4   1   7     4673.83     4627.21     96.81 o 
  -3   1   7      233.59      221.77     22.96 o 
  -2   1   7     3064.56     3044.51     59.56 o 
  -1   1   7     1245.46     1263.45     33.42 o 
   0   1   7     3099.35     3097.81     71.97 o 
   1   1   7     5719.25     5704.70    101.61 o 
   2   1   7      486.54      495.12     16.87 o 
   3   1   7     2093.29     2064.99     55.49 o 
   4   1   7     3487.42     3493.21     95.28 o 
   5   1   7        1.95       -1.96     13.45 o 
   6   1   7      856.73      920.70     61.37 o 
  -6   2   7     1942.86     2001.86    123.58 o 
  -5   2   7       37.51       28.23     12.07 o 
  -4   2   7     3926.58     4153.07    136.64 o 
  -3   2   7     1756.93     1831.85     59.63 o 
  -2   2   7     2218.43     2159.89     54.97 o 
  -1   2   7     3917.36     4062.41    101.88 o 
   0   2   7       96.70      107.34      8.73 o 
   1   2   7     3262.05     3379.87     55.52 o 
   2   2   7     4735.41     4493.94     81.56 o 
   3   2   7      907.66      916.81     21.33 o 
   4   2   7     3374.89     3352.16     76.43 o 
   5   2   7      349.87      309.76     22.30 o 
   6   2   7     1115.04     1220.23     68.53 o 
   7   2   7      756.82      829.19     58.63 o 
  -6   3   7     1521.79     1540.84     78.88 o 
  -5   3   7      123.71      139.28     22.79 o 
  -4   3   7     1712.44     1653.98    236.55 o 
  -3   3   7     2483.33     2435.84     96.09 o 
  -2   3   7      124.06      150.22     14.57 o 
  -1   3   7     5837.59     5834.57    174.37 o 
   0   3   7     4930.64     4803.50    109.83 o 
   1   3   7      304.97      344.95     16.18 o 
   2   3   7     2523.24     2485.19     73.83 o 
   3   3   7      978.11      988.53     22.76 o 
   4   3   7     2521.56     2542.54     54.15 o 
   5   3   7     2128.21     2182.01     86.10 o 
   6   3   7     2020.21     2021.53     88.96 o 
   7   3   7     2393.79     2326.45    101.48 o 
  -6   4   7     1740.03     1677.15     86.98 o 
  -5   4   7     2368.03     2140.30     93.28 o 
  -4   4   7      324.90      351.96     32.20 o 
  -3   4   7     2732.68     2729.26    130.53 o 
  -2   4   7      556.22      555.83     26.06 o 
  -1   4   7     3605.74     3602.86    133.26 o 
   0   4   7     4434.90     4692.30    112.21 o 
   1   4   7      527.71      550.15     23.65 o 
   2   4   7     1479.10     1485.70     52.42 o 
   3   4   7     3588.56     3621.18     74.63 o 
   4   4   7     1401.62     1389.55     48.33 o 
   5   4   7     3131.59     3201.00     90.73 o 
   6   4   7      313.91      311.23     66.55 o 
   7   4   7     1391.03     1381.20     70.05 o 
  -5   5   7     3253.25     2998.24    212.47 o 
  -4   5   7      792.72      792.86     49.67 o 
  -3   5   7     2463.23     2331.56     74.21 o 
  -2   5   7     3231.34     3155.47     93.27 o 
  -1   5   7        0.21        0.81      7.13 o 
   0   5   7     1610.73     1620.09     40.81 o 
   1   5   7     3006.39     3240.09     95.40 o 
   2   5   7     4392.83     4466.35     80.29 o 
   3   5   7     8108.62     7907.06    144.86 o 
   4   5   7      322.04      343.84     17.55 o 
   5   5   7      722.37      739.83     29.83 o 
   6   5   7     1269.18     1239.25     50.54 o 
   7   5   7      578.00      656.43     69.01 o 
  -5   6   7     1154.38     1137.24     73.71 o 
  -4   6   7     2386.92     2391.64     79.87 o 
  -3   6   7      214.46      211.03     21.28 o 
  -2   6   7     2919.39     2842.07     88.19 o 
  -1   6   7     2113.81     2031.63     77.61 o 
   0   6   7     1005.85      982.87     48.92 o 
   1   6   7     7268.80     7365.04    217.62 o 
   2   6   7      518.94      539.71     59.12 o 
   3   6   7     2215.88     2281.16     63.18 o 
   4   6   7     1588.47     1578.32     45.44 o 
   5   6   7     2055.01     2048.24     47.15 o 
   6   6   7     2983.82     3000.56     84.52 o 
   7   6   7      113.74      152.21     26.07 o 
  -4   7   7     1316.93     1221.32     57.90 o 
  -3   7   7      156.99      151.67     15.26 o 
  -2   7   7     1527.85     1491.84     89.76 o 
  -1   7   7     5948.83     6002.28    142.31 o 
   0   7   7      513.18      522.08     20.25 o 
   1   7   7     1657.25     1673.15     41.63 o 
   2   7   7     2164.33     2175.01     91.03 o 
   3   7   7      570.80      537.18     42.28 o 
   4   7   7     2882.79     2988.91     71.26 o 
   5   7   7        0.87        0.80      5.09 o 
   6   7   7     3307.09     3214.78     80.43 o 
   7   7   7     2077.78     1894.22     85.07 o 
  -3   8   7     2239.07     2317.28     71.26 o 
  -2   8   7       86.34      105.45     13.77 o 
  -1   8   7     1585.67     1595.52     68.02 o 
   0   8   7     1132.87     1196.66     46.61 o 
   1   8   7     1290.22     1359.65     46.11 o 
   2   8   7     2795.93     2830.60    112.52 o 
   3   8   7        9.37       -9.08      9.08 o 
   4   8   7     2224.28     2253.03     59.34 o 
   5   8   7     2128.13     2249.81     60.30 o 
   6   8   7      429.99      465.02     31.55 o 
   7   8   7     1369.35     1397.34    121.75 o 
  -2   9   7      921.90      876.96     68.85 o 
  -1   9   7      279.45      330.22     29.98 o 
   0   9   7     1536.28     1648.62     82.00 o 
   1   9   7       21.31       33.90     14.59 o 
   2   9   7     3051.72     2973.88    120.11 o 
   3   9   7     1665.49     1656.26     87.98 o 
   4   9   7     1497.68     1508.27     88.36 o 
   5   9   7     1629.25     1746.66     65.84 o 
   6   9   7       32.00       30.92     11.69 o 
  -1  10   7       36.07       34.97     13.66 o 
   0  10   7     1817.14     1725.90     94.14 o 
   1  10   7     1516.65     1441.40     80.02 o 
   2  10   7      593.89      589.72     51.62 o 
   3  10   7     1790.82     1693.28     93.51 o 
   4  10   7      266.89      271.32     39.94 o 
   5  10   7     1944.29     1874.28    103.74 o 
   6  10   7     1173.65     1161.39     80.12 o 
   1  11   7     1886.71     1960.72    204.80 o 
   2  11   7      123.69      181.56     44.59 o 
   3  11   7     1595.10     1642.78     94.98 o 
   4  11   7      808.44      828.38     67.91 o 
   5  11   7      491.54      508.34     56.47 o 
  -3  -7   8       94.18      121.84     32.39 o 
  -5  -6   8      348.18      353.48     31.92 o 
  -4  -6   8     2591.81     2435.20    108.56 o 
  -3  -6   8      910.56      889.92     45.08 o 
  -2  -6   8     3025.23     2938.63     91.80 o 
  -1  -6   8     2911.54     2832.82    107.78 o 
   0  -6   8      350.96      387.40     34.01 o 
  -6  -5   8     1589.53     1656.08    136.28 o 
  -5  -5   8      596.91      636.02     33.88 o 
  -4  -5   8     1517.48     1522.86     91.16 o 
  -3  -5   8     2847.69     2871.90     90.00 o 
  -2  -5   8      311.66      319.29     25.65 o 
  -1  -5   8     3772.90     3740.53     93.59 o 
   0  -5   8      729.78      743.65     44.54 o 
   1  -5   8     2271.62     2299.01    104.99 o 
   2  -5   8     2406.12     2410.15    139.42 o 
  -6  -4   8     2190.42     2077.16     67.85 o 
  -5  -4   8     2940.42     2907.45     96.97 o 
  -4  -4   8      112.97       99.69     12.94 o 
  -3  -4   8     1885.47     1913.63     69.63 o 
  -2  -4   8      168.64      169.21     14.14 o 
  -1  -4   8     1968.95     1963.96     59.48 o 
   0  -4   8     3454.92     3433.49     85.50 o 
   1  -4   8       57.46       83.28     16.06 o 
   2  -4   8     2777.44     2723.44    134.90 o 
   3  -4   8     1074.26     1209.70     59.47 o 
  -7  -3   8     1125.22     1102.56     99.91 o 
  -6  -3   8      270.97      275.11     23.77 o 
  -5  -3   8     2917.14     2951.24     81.05 o 
  -4  -3   8      153.17      184.19     16.82 o 
  -3  -3   8     4895.00     4702.29    130.68 o 
  -2  -3   8     3979.77     4068.27    102.77 o 
  -1  -3   8      205.07      194.08      8.86 o 
   0  -3   8     1381.68     1401.54     31.90 o 
   1  -3   8      120.40      131.69     11.99 o 
   2  -3   8      617.15      634.81     39.26 o 
   3  -3   8     1920.86     1881.57     73.78 o 
   4  -3   8       34.26       50.31     22.76 o 
  -7  -2   8     1486.67     1587.19     86.80 o 
  -6  -2   8      235.85      208.68     19.39 o 
  -5  -2   8     2464.29     2450.41     74.58 o 
  -4  -2   8     2675.40     2787.50     96.56 o 
  -3  -2   8      429.29      418.23     22.66 o 
  -2  -2   8     6296.16     6337.40    147.84 o 
  -1  -2   8      676.71      699.68     18.74 o 
   0  -2   8     3477.22     3471.90     49.96 o 
   1  -2   8     1135.89     1181.91     26.28 o 
   2  -2   8      205.78      221.09     16.19 o 
   3  -2   8      805.35      840.66     44.96 o 
   4  -2   8      559.14      647.47     41.27 o 
  -7  -1   8     2360.18     2394.17     88.84 o 
  -6  -1   8     1795.03     1742.73     70.73 o 
  -5  -1   8      127.82      145.01     10.90 o 
  -4  -1   8     1854.52     1874.48     43.95 o 
  -3  -1   8      710.30      698.16     20.67 o 
  -2  -1   8     2587.43     2620.18     76.42 o 
  -1  -1   8     2316.51     2396.21     45.42 o 
   0  -1   8     1401.87     1384.16     35.38 o 
   1  -1   8     4620.37     4524.69     75.54 o 
   2  -1   8     1451.54     1432.96     49.64 o 
   3  -1   8      983.50     1011.95     33.40 o 
   4  -1   8     1969.90     1872.80     70.99 o 
   5  -1   8      135.25       89.92     18.01 o 
  -7   0   8      714.87      734.29     57.60 o 
  -6   0   8     2068.35     2058.10    104.22 o 
  -5   0   8      175.84      165.46     12.81 o 
  -4   0   8     3888.49     3863.90     75.95 o 
  -3   0   8     1626.17     1625.79     39.34 o 
  -2   0   8     1797.57     1759.28     65.32 o 
  -1   0   8     1093.77     1129.67     29.15 o 
   0   0   8      320.95      341.07     12.65 o 
   1   0   8     1079.85     1093.57     34.41 o 
   2   0   8     4387.94     4250.38     79.15 o 
   3   0   8      112.52       99.89     12.66 o 
   4   0   8     3605.58     3443.33    160.66 o 
   5   0   8     1043.22     1023.19     64.56 o 
   6   0   8      819.75      798.36     78.13 o 
  -6   1   8     1630.02     1654.77     86.47 o 
  -5   1   8     1221.36     1200.38     40.86 o 
  -4   1   8     3396.68     3286.30     87.80 o 
  -3   1   8     7256.79     7082.53    133.75 o 
  -2   1   8       52.60       58.74      9.44 o 
  -1   1   8     3383.93     3482.46     69.49 o 
   0   1   8     1364.29     1345.56     29.57 o 
   1   1   8      449.02      461.82     15.05 o 
   2   1   8     1502.49     1449.51     31.03 o 
   3   1   8      543.91      491.09     22.70 o 
   4   1   8     1604.43     1656.55     55.99 o 
   5   1   8     4216.37     4124.48    265.41 o 
   6   1   8       17.47       11.72     12.64 o 
  -6   2   8      760.27      809.21     58.21 o 
  -5   2   8     3203.34     3246.80     96.63 o 
  -4   2   8      208.63      212.53     15.78 o 
  -3   2   8     3284.87     3212.13     87.38 o 
  -2   2   8     2531.46     2528.62     73.80 o 
  -1   2   8     2612.60     2810.58     62.03 o 
   0   2   8     8873.89     9032.79    143.64 o 
   1   2   8      753.97      742.20     18.79 o 
   2   2   8     2049.31     2065.22     39.37 o 
   3   2   8     2246.70     2273.03     42.26 o 
   4   2   8      234.67      248.89     19.54 o 
   5   2   8     3313.78     3536.28    154.31 o 
   6   2   8      473.45      528.75     60.97 o 
  -6   3   8       28.58       29.83     13.83 o 
  -5   3   8     3139.71     3095.04     95.67 o 
  -4   3   8     1192.64     1197.70     49.83 o 
  -3   3   8      615.72      604.89     32.49 o 
  -2   3   8     1966.11     1840.92     59.98 o 
  -1   3   8      742.45      779.02     25.33 o 
   0   3   8     3421.51     3330.18     95.46 o 
   1   3   8     5292.28     5481.49     95.43 o 
   2   3   8      449.26      445.73     16.60 o 
   3   3   8     6603.04     6508.16    101.71 o 
   4   3   8     1729.54     1740.00     42.90 o 
   5   3   8     2001.32     1871.49     80.03 o 
   6   3   8     2136.21     2081.22     91.88 o 
   7   3   8      273.65      295.91     31.75 o 
  -6   4   8      627.33      652.48     58.77 o 
  -5   4   8     1946.42     1879.15     70.58 o 
  -4   4   8     3441.27     3303.19     97.97 o 
  -3   4   8       44.74       51.35     11.59 o 
  -2   4   8     2795.33     2680.52     81.84 o 
  -1   4   8     1099.26     1203.98     53.68 o 
   0   4   8      140.84      160.19     10.93 o 
   1   4   8     1331.31     1323.63     34.49 o 
   2   4   8     1747.47     1675.01     40.97 o 
   3   4   8     3362.11     3359.09     65.94 o 
   4   4   8     6618.25     6559.93    128.22 o 
   5   4   8      170.46      164.09     17.69 o 
   6   4   8     2479.30     2486.99    163.19 o 
   7   4   8      487.77      534.84     61.23 o 
  -5   5   8       70.89       72.85     14.62 o 
  -4   5   8     2612.90     2541.62     83.78 o 
  -3   5   8     1397.24     1363.01     54.69 o 
  -2   5   8     2734.82     2602.72     79.26 o 
  -1   5   8     3521.58     3368.84    109.50 o 
   0   5   8      452.66      398.56     29.99 o 
   1   5   8     1225.36     1231.77     42.11 o 
   2   5   8     3004.45     3036.33     79.16 o 
   3   5   8      344.17      331.05     13.34 o 
   4   5   8     2786.82     2916.60     69.06 o 
   5   5   8      267.65      255.71     17.08 o 
   6   5   8     1299.09     1362.07     54.89 o 
   7   5   8     1988.25     1962.69    136.38 o 
  -5   6   8      817.87      763.40     42.20 o 
  -4   6   8      518.75      539.68     34.29 o 
  -3   6   8     1166.82     1153.75     50.93 o 
  -2   6   8       93.86      100.33     14.53 o 
  -1   6   8     2461.37     2354.86     87.28 o 
   0   6   8     4254.34     4311.70     99.92 o 
   1   6   8      933.17      975.95     35.96 o 
   2   6   8     5060.93     4920.58    143.13 o 
   3   6   8      227.42      233.41     24.81 o 
   4   6   8     1779.13     1797.04     49.91 o 
   5   6   8     1499.60     1498.64     38.66 o 
   6   6   8      492.70      507.57     33.21 o 
   7   6   8     1736.79     1791.49    113.37 o 
  -4   7   8       41.42       41.58      9.76 o 
  -3   7   8     1219.67     1319.44     48.60 o 
  -2   7   8      938.39      813.33     60.58 o 
  -1   7   8       20.12       29.41     11.42 o 
   0   7   8     1723.59     1758.64     62.06 o 
   1   7   8      185.17      186.50     10.86 o 
   2   7   8     4844.74     5146.36    164.93 o 
   3   7   8     4098.03     3839.66    188.16 o 
   4   7   8      506.59      528.70     25.62 o 
   5   7   8     3166.28     3175.67     78.25 o 
   6   7   8      169.81      185.27     16.27 o 
   7   7   8      905.92     1051.36    101.70 o 
  -3   8   8     1224.70     1226.83     49.50 o 
  -2   8   8     1428.40     1403.91     51.15 o 
  -1   8   8       17.58       33.82     10.76 o 
   0   8   8     1830.81     1802.28     83.18 o 
   1   8   8     1619.02     1647.13     33.09 o 
   2   8   8      461.76      446.99     40.08 o 
   3   8   8     3025.43     3301.31    128.22 o 
   4   8   8      243.77      240.63     16.59 o 
   5   8   8     2468.24     2558.73     87.72 o 
   6   8   8     1687.49     1729.16     90.51 o 
  -2   9   8     2892.50     2969.52     82.24 o 
  -1   9   8     1582.88     1615.19     53.87 o 
   0   9   8     1455.79     1420.78     84.74 o 
   1   9   8     2833.82     2821.02    115.98 o 
   2   9   8      248.75      229.55     31.90 o 
   3   9   8     1839.41     1912.51    147.36 o 
   4   9   8     1208.34     1251.54    152.06 o 
   5   9   8      955.91      896.43     68.42 o 
   6   9   8     1544.03     1690.91     95.47 o 
  -1  10   8     1562.83     1591.35     92.17 o 
   0  10   8       94.76      119.49     23.97 o 
   1  10   8     3265.46     3239.54    131.52 o 
   2  10   8     2639.52     2494.47    195.62 o 
   3  10   8     1241.84     1248.72     80.56 o 
   4  10   8     2245.88     2203.75    112.54 o 
   5  10   8       65.67       54.68     23.37 o 
   6  10   8      649.78      711.31    106.04 o 
   1  11   8      601.08      528.19     69.77 o 
   2  11   8     2654.84     2789.89    125.17 o 
   3  11   8       26.79       -8.96     21.10 o 
   4  11   8     1515.19     1755.29    100.84 o 
  -3  -6   9     1567.34     1525.49     63.90 o 
  -2  -6   9      727.02      685.20     45.10 o 
  -1  -6   9      977.77      922.40     82.76 o 
  -5  -5   9     1533.95     1541.28     98.88 o 
  -4  -5   9     1232.80     1254.90     59.47 o 
  -3  -5   9     1288.31     1204.04     54.07 o 
  -2  -5   9     1507.94     1560.31     62.44 o 
  -1  -5   9       53.75       56.13     12.55 o 
   0  -5   9     1502.85     1511.23     68.24 o 
   1  -5   9      743.01      756.71     58.25 o 
  -6  -4   9      283.43      252.71     32.45 o 
  -5  -4   9     1054.56     1069.36     45.23 o 
  -4  -4   9     1283.57     1367.11     65.54 o 
  -3  -4   9      153.42      169.47     25.94 o 
  -2  -4   9     2034.39     2075.99    117.33 o 
  -1  -4   9      778.37      758.94     40.28 o 
   0  -4   9     1675.85     1686.36     55.76 o 
   1  -4   9     3041.73     3059.47    102.40 o 
   2  -4   9      153.87      126.36     26.10 o 
  -6  -3   9     1210.58     1203.08     49.57 o 
  -5  -3   9      571.08      597.16     35.78 o 
  -4  -3   9     1247.31     1217.26     46.15 o 
  -3  -3   9       24.75       39.00     12.27 o 
  -2  -3   9     3011.27     2939.23     83.22 o 
  -1  -3   9     4725.61     4572.62     99.24 o 
   0  -3   9      145.85      158.53     23.52 o 
   1  -3   9     1793.62     1896.34     58.39 o 
   2  -3   9      547.35      560.74     39.44 o 
   3  -3   9      607.97      600.50     41.39 o 
  -6  -2   9     1989.35     2020.33     77.27 o 
  -5  -2   9      128.30       98.15     14.19 o 
  -4  -2   9     3994.95     3909.81     94.59 o 
  -3  -2   9     3461.36     3437.18     83.31 o 
  -2  -2   9        6.65        0.29     13.40 o 
  -1  -2   9     2552.60     2467.45     51.08 o 
   0  -2   9      804.28      768.96     19.91 o 
   1  -2   9     2439.07     2431.21     45.19 o 
   2  -2   9     2310.82     2216.89     99.08 o 
   3  -2   9        0.09       -4.06      9.14 o 
   4  -2   9     1747.23     1738.77     72.01 o 
  -6  -1   9     2462.38     2364.26     85.17 o 
  -5  -1   9     2326.06     2294.83     68.64 o 
  -4  -1   9       86.49       62.57     10.30 o 
  -3  -1   9     3381.19     3275.63    101.92 o 
  -2  -1   9     1937.87     1942.54     53.96 o 
  -1  -1   9     2771.33     2840.08     64.51 o 
   0  -1   9     2787.73     2809.04     52.14 o 
   1  -1   9       85.83       92.70      6.70 o 
   2  -1   9     3453.67     3428.25     77.29 o 
   3  -1   9     1924.43     1914.54     88.73 o 
   4  -1   9     1291.80     1248.93     58.08 o 
  -6   0   9      492.86      525.26     48.65 o 
  -5   0   9     1054.25     1070.00     34.34 o 
  -4   0   9      578.90      580.62     22.95 o 
  -3   0   9     2421.21     2407.61     52.84 o 
  -2   0   9     4264.28     4276.56     87.32 o 
  -1   0   9      249.20      259.38     15.64 o 
   0   0   9     3874.63     3863.77     71.15 o 
   1   0   9     3219.64     3338.24     60.93 o 
   2   0   9      681.18      684.88     17.26 o 
   3   0   9     2545.15     2575.91     82.46 o 
   4   0   9        1.49       11.07      9.76 o 
   5   0   9     2497.11     2495.02    110.51 o 
  -6   1   9      289.71      344.56     38.81 o 
  -5   1   9     2071.06     2037.19     65.52 o 
  -4   1   9     2019.18     2007.87     49.68 o 
  -3   1   9     1114.41     1048.62     47.57 o 
  -2   1   9     3298.93     3195.74     83.55 o 
  -1   1   9     2322.79     2415.97     57.42 o 
   0   1   9     1397.21     1440.67     32.06 o 
   1   1   9     3630.72     3697.15     66.62 o 
   2   1   9       68.52       81.35      7.35 o 
   3   1   9     1666.40     1654.99     48.02 o 
   4   1   9     1111.58     1068.64     61.41 o 
   5   1   9      412.95      493.08    100.76 o 
  -6   2   9     1269.92     1276.69     67.95 o 
  -5   2   9      980.01      976.24     46.54 o 
  -4   2   9     4598.77     4597.95    101.35 o 
  -3   2   9     1818.52     1874.25     51.62 o 
  -2   2   9     1096.60     1087.37     34.49 o 
  -1   2   9     3168.93     3358.18     63.71 o 
   0   2   9      373.01      363.88     19.47 o 
   1   2   9     3589.10     3613.78     62.04 o 
   2   2   9      732.65      735.99     20.53 o 
   3   2   9     1903.34     1929.84     44.63 o 
   4   2   9     1803.23     1888.36     81.51 o 
   5   2   9       14.47       15.96     10.39 o 
   6   2   9     1649.77     1508.66     79.59 o 
  -6   3   9     1318.89     1349.55     66.45 o 
  -5   3   9      383.44      361.07     29.17 o 
  -4   3   9     1286.60     1285.03     73.96 o 
  -3   3   9     3315.86     3444.54     96.27 o 
  -2   3   9      166.79      184.47     17.75 o 
  -1   3   9     3379.73     3345.43    120.95 o 
   0   3   9     1471.02     1500.78     45.83 o 
   1   3   9     1664.05     1704.40     46.90 o 
   2   3   9     1845.57     1836.88     40.66 o 
   3   3   9      606.14      609.84     23.53 o 
   4   3   9     5048.49     5127.02    123.31 o 
   5   3   9     1580.85     1576.75     74.60 o 
   6   3   9      897.60      843.91     54.94 o 
  -5   4   9      961.78      951.09     62.60 o 
  -4   4   9      366.85      321.58     26.70 o 
  -3   4   9     1473.38     1489.26     57.85 o 
  -2   4   9      703.16      605.21     33.16 o 
  -1   4   9     2564.51     2569.30    108.28 o 
   0   4   9     2161.86     2229.53     55.46 o 
   1   4   9      983.16      991.37     33.37 o 
   2   4   9     3073.73     2891.35     79.78 o 
   3   4   9     2618.05     2563.10     56.41 o 
   4   4   9     1072.08     1048.94     32.45 o 
   5   4   9     2506.92     2446.78     80.31 o 
   6   4   9      108.96      121.78     21.28 o 
  -5   5   9     2008.94     1933.20     73.62 o 
  -4   5   9      347.99      315.46     38.23 o 
  -3   5   9     1850.76     1814.49     66.76 o 
  -2   5   9     1615.80     1560.68     66.65 o 
  -1   5   9     2112.98     2074.89     83.67 o 
   0   5   9     3508.63     3681.86     92.62 o 
   1   5   9      891.27      948.31     37.66 o 
   2   5   9     2304.75     2263.41     71.79 o 
   3   5   9     2791.93     2559.82     58.68 o 
   4   5   9      129.77      125.72     15.05 o 
   5   5   9     1315.99     1308.79     53.82 o 
   6   5   9      700.21      843.50     62.65 o 
  -4   6   9     2280.12     2190.29     78.88 o 
  -3   6   9     1122.35     1111.17     69.80 o 
  -2   6   9     3385.50     3383.78     98.93 o 
  -1   6   9      797.79      708.99     43.94 o 
   0   6   9     1613.14     1650.37     46.80 o 
   1   6   9     3404.77     3444.02     88.91 o 
   2   6   9     1243.56     1282.60     44.37 o 
   3   6   9     3659.60     3559.82     89.57 o 
   4   6   9      237.45      253.50     15.49 o 
   5   6   9     1870.55     1766.99     52.82 o 
   6   6   9     2595.60     2708.63    117.88 o 
  -4   7   9     1664.99     1588.99     64.73 o 
  -3   7   9      281.79      341.03     28.74 o 
  -2   7   9     1511.15     1448.72     59.90 o 
  -1   7   9     2951.43     2917.76    109.82 o 
   0   7   9      345.31      330.76     27.73 o 
   1   7   9     2644.04     2710.86     84.45 o 
   2   7   9      383.12      426.25     38.25 o 
   3   7   9     2773.30     2971.34    173.06 o 
   4   7   9     4804.94     4834.67    115.06 o 
   5   7   9       13.32       -3.46     12.39 o 
   6   7   9     2050.82     2058.64     75.83 o 
  -3   8   9     1054.48     1080.21     46.84 o 
  -2   8   9      421.57      428.90     27.91 o 
  -1   8   9     1636.13     1691.73     62.03 o 
   0   8   9        5.16        2.64      9.38 o 
   1   8   9     3182.50     3126.09     83.08 o 
   2   8   9     3876.34     3936.84    143.27 o 
   3   8   9       97.32       57.54     18.74 o 
   4   8   9     1255.17     1245.04     56.97 o 
   5   8   9      815.65      863.35     46.77 o 
   6   8   9     1124.63     1153.70     73.35 o 
  -2   9   9        7.03       12.76     10.00 o 
  -1   9   9     2408.64     2334.16     88.39 o 
   0   9   9     2315.80     2198.10    100.08 o 
   1   9   9      365.52      434.37     42.20 o 
   2   9   9     1548.27     1576.44     84.94 o 
   3   9   9      286.43      326.45     40.01 o 
   4   9   9     1032.48      985.70     75.05 o 
   5   9   9     1451.02     1413.34     85.66 o 
   6   9   9       13.46        9.52     20.05 o 
  -1  10   9      300.79      239.50     45.46 o 
   0  10   9     1256.60     1310.51    139.65 o 
   1  10   9      275.60      324.61     39.57 o 
   2  10   9     1345.05     1425.63     84.29 o 
   3  10   9     1890.60     1812.43    129.99 o 
   4  10   9      753.16      707.68     62.54 o 
   5  10   9     1431.07     1419.09     90.98 o 
   2  11   9      222.38      254.28     54.15 o 
   3  11   9     1625.46     1764.30     99.27 o 
   4  11   9      212.08      213.16     50.26 o 
  -3  -5  10      629.25      581.36     37.10 o 
  -2  -5  10      152.13      146.80     19.92 o 
  -1  -5  10     1788.32     1689.34    119.21 o 
  -5  -4  10      472.93      462.60     47.60 o 
  -4  -4  10      945.21      970.08     61.92 o 
  -3  -4  10     2350.57     2399.26    143.74 o 
  -1  -4  10     1365.82     1325.37     57.32 o 
   0  -4  10     1050.83     1091.25     56.84 o 
   1  -4  10      127.16      128.42     21.31 o 
  -5  -3  10     2634.70     2666.28     77.84 o 
  -4  -3  10        6.98       12.72     14.35 o 
  -3  -3  10     2486.90     2472.33    107.18 o 
  -2  -3  10      535.95      600.87     48.42 o 
  -1  -3  10       75.23       69.94     14.31 o 
   0  -3  10     3403.76     3361.42     88.29 o 
   1  -3  10      197.20      188.36     23.96 o 
   2  -3  10     2405.25     2505.59     90.75 o 
  -6  -2  10       99.35      117.54     25.66 o 
  -5  -2  10     2773.90     2611.91     89.29 o 
  -4  -2  10      570.87      552.00     30.41 o 
  -3  -2  10       65.26       53.87      9.80 o 
  -2  -2  10     2414.96     2410.65    103.56 o 
  -1  -2  10      118.12      125.89     20.79 o 
   0  -2  10     3006.52     3128.16     67.88 o 
   1  -2  10      693.17      723.93     34.95 o 
   2  -2  10      417.18      466.63     34.72 o 
   3  -2  10     3423.85     3208.86    105.88 o 
  -6  -1  10      225.59      216.63     29.62 o 
  -5  -1  10      810.14      794.09     37.69 o 
  -4  -1  10     1366.48     1326.54     48.23 o 
  -3  -1  10      163.17      157.77     15.52 o 
  -2  -1  10     2123.98     1982.52     69.52 o 
  -1  -1  10      793.38      756.06     31.02 o 
   0  -1  10      681.65      692.06     26.25 o 
   1  -1  10     3447.25     3484.72    100.07 o 
   2  -1  10        2.34        7.82     12.21 o 
   3  -1  10     3596.70     3476.33    108.73 o 
   4  -1  10     1151.19     1143.06     56.52 o 
  -6   0  10     1231.34     1244.34     58.75 o 
  -5   0  10        4.54       14.28      8.56 o 
  -4   0  10     2000.18     2027.59     61.17 o 
  -3   0  10      371.45      398.32     17.99 o 
  -2   0  10      531.73      537.71     22.69 o 
  -1   0  10     2533.88     2570.87     59.22 o 
   0   0  10        0.71        1.26      3.87 o 
   1   0  10     5734.72     5581.13    101.58 o 
   2   0  10     1521.78     1473.77     57.43 o 
   3   0  10      697.01      645.87     48.86 o 
   4   0  10     2391.68     2231.23    101.69 o 
  -6   1  10     1624.44     1653.08     69.36 o 
  -5   1  10      449.75      424.42     32.16 o 
  -4   1  10      447.80      401.69     32.19 o 
  -3   1  10     1447.14     1473.16     43.99 o 
  -2   1  10      285.62      307.31     20.79 o 
  -1   1  10     5356.49     5587.37    110.24 o 
   0   1  10     1205.54     1218.76     35.36 o 
   1   1  10     1031.52     1039.15     30.15 o 
   2   1  10     5541.34     5368.76     96.86 o 
   3   1  10       17.55       38.61     17.13 o 
   4   1  10     2226.88     2212.79     97.61 o 
   5   1  10      234.63      232.98     31.45 o 
  -6   2  10      779.60      771.60     73.27 o 
  -5   2  10      847.58      880.30     39.98 o 
  -4   2  10       69.07       62.43      8.86 o 
  -3   2  10     3495.87     3483.48     80.57 o 
  -2   2  10      711.85      758.78     36.07 o 
  -1   2  10     1640.87     1683.50     53.12 o 
   0   2  10     5878.69     5869.13    132.92 o 
   1   2  10       18.81       14.86      5.18 o 
   2   2  10     5386.58     5303.42     95.52 o 
   3   2  10      481.07      475.12     21.48 o 
   4   2  10      327.90      305.08     32.29 o 
   5   2  10     2225.29     2273.43     99.97 o 
  -5   3  10     2185.48     2252.90     79.07 o 
  -4   3  10      196.68      199.37     21.22 o 
  -3   3  10      973.37      984.86     36.56 o 
  -2   3  10     4098.26     4095.40     89.01 o 
  -1   3  10       60.27       91.38     15.25 o 
   0   3  10     8228.66     8154.63    151.03 o 
   1   3  10      533.13      530.90     30.83 o 
   2   3  10     1918.29     1968.95     56.52 o 
   3   3  10     3112.75     3144.83     75.28 o 
   4   3  10      145.83      155.68     18.07 o 
   5   3  10     2114.98     2148.77    104.44 o 
   6   3  10      794.51      832.81     95.19 o 
  -5   4  10      867.16      829.09     45.46 o 
  -4   4  10     1411.89     1370.64     58.97 o 
  -3   4  10        1.46        0.96      7.22 o 
  -2   4  10     4671.13     4594.39     98.15 o 
  -1   4  10      755.35      792.46     25.26 o 
   0   4  10     2729.93     2811.33     77.38 o 
   1   4  10     5373.55     5390.33    127.88 o 
   2   4  10      189.02      201.65     18.84 o 
   3   4  10     3506.19     3452.57     62.38 o 
   4   4  10      705.17      762.94     32.26 o 
   5   4  10      125.99      157.51     19.32 o 
   6   4  10     1178.31     1241.64     65.59 o 
  -5   5  10        4.67       12.35     10.73 o 
  -4   5  10     1883.19     1862.80    103.51 o 
  -3   5  10      406.25      435.18     35.28 o 
  -2   5  10     3350.67     3120.49     93.88 o 
  -1   5  10     4110.94     4124.76    182.77 o 
   0   5  10        1.24        4.28      6.99 o 
   1   5  10     4405.92     4713.95    114.26 o 
   2   5  10     1359.72     1296.60     54.38 o 
   3   5  10      192.94      187.65     16.85 o 
   4   5  10     1267.75     1267.00     42.74 o 
   5   5  10        5.35       -0.16      7.05 o 
   6   5  10     1618.80     1715.11     93.28 o 
  -4   6  10     1492.28     1475.83     64.08 o 
  -3   6  10     2980.29     2853.84     93.37 o 
  -2   6  10       26.88       19.42      7.98 o 
  -1   6  10     5226.23     4916.57    152.89 o 
   0   6  10      774.15      762.91     33.96 o 
   1   6  10      948.33      961.32     38.84 o 
   2   6  10     1452.90     1361.89     49.21 o 
   3   6  10        5.99       19.60     10.80 o 
   4   6  10     2042.19     1990.43     73.37 o 
   5   6  10      409.47      416.89     31.77 o 
   6   6  10      224.84      234.21     34.02 o 
  -3   7  10     2904.90     2870.65     94.27 o 
  -2   7  10      721.37      722.48     41.48 o 
  -1   7  10     1168.44     1139.32     60.90 o 
   0   7  10     2572.06     2595.52    103.16 o 
   1   7  10       31.02       36.47     14.44 o 
   2   7  10     2979.13     3015.93    118.15 o 
   3   7  10       42.93       70.38     24.66 o 
   4   7  10      527.00      589.20     38.25 o 
   5   7  10     1932.58     1950.90     75.53 o 
   6   7  10      171.07      167.64     30.00 o 
  -3   8  10     1526.37     1418.42     62.64 o 
  -2   8  10     1416.91     1432.25     64.58 o 
  -1   8  10       75.97       91.40     21.46 o 
   0   8  10     3089.95     2858.24    115.14 o 
   1   8  10      172.91      144.70     37.54 o 
   2   8  10      867.16      944.30     62.28 o 
   3   8  10     1274.09     1159.22     72.30 o 
   4   8  10       70.12       47.86     14.20 o 
   5   8  10     2281.39     2206.81    108.10 o 
   6   8  10      424.01      443.44     66.70 o 
  -2   9  10     3009.02     2966.54    180.65 o 
  -1   9  10       79.70       81.90     17.81 o 
   0   9  10     1804.72     1941.78    112.72 o 
   1   9  10      783.92      745.17    100.98 o 
   2   9  10        6.59       -6.44     19.62 o 
   3   9  10     1861.69     1918.17    100.16 o 
   4   9  10      422.53      443.38     49.25 o 
   5   9  10      807.31      799.83     77.30 o 
   0  10  10       97.35       88.45     23.51 o 
   1  10  10     1557.81     1538.26     86.01 o 
   2  10  10      153.15      186.02     36.15 o 
   3  10  10      957.62      851.41     67.22 o 
   4  10  10     1411.91     1444.25     90.80 o 
   5  10  10        0.05       41.23     37.59 o 
  -3  -4  11     1041.90      981.88     60.00 o 
  -2  -4  11     2346.76     2160.80     78.64 o 
  -1  -4  11       14.66       24.73      9.62 o 
  -4  -3  11     2915.33     2762.11    108.00 o 
  -3  -3  11       34.96       38.49     39.54 o 
  -2  -3  11     1678.47     1656.03     82.14 o 
  -1  -3  11     1114.56     1068.81     52.01 o 
   0  -3  11      378.06      370.96     26.51 o 
   1  -3  11     2788.81     2926.55    101.70 o 
  -5  -2  11      142.84      112.38     17.07 o 
  -4  -2  11     2191.14     2241.19     68.05 o 
  -3  -2  11      809.88      797.77     36.23 o 
  -2  -2  11      120.93       87.73     20.34 o 
  -1  -2  11     3637.01     3575.71    107.43 o 
   0  -2  11      446.44      415.00     30.70 o 
   1  -2  11     2698.38     2679.47     77.05 o 
   2  -2  11     1500.88     1521.46     68.36 o 
  -5  -1  11      255.42      257.72     24.28 o 
  -4  -1  11      880.55      940.49     40.57 o 
  -3  -1  11     2174.85     2170.92     64.19 o 
  -2  -1  11       13.08        9.29      7.47 o 
  -1  -1  11     3811.58     3845.51    104.41 o 
   0  -1  11     3382.49     3404.78    102.13 o 
   1  -1  11       37.73       36.01     10.00 o 
   2  -1  11     1956.61     1935.87     89.90 o 
   3  -1  11      148.75      125.63     26.12 o 
  -5   0  11     2223.94     2334.42     70.41 o 
  -4   0  11        6.96       17.40      8.69 o 
  -3   0  11     4325.53     4324.69    100.58 o 
  -2   0  11     2138.24     2110.05     56.16 o 
  -1   0  11      526.80      531.89     27.46 o 
   0   0  11     2574.54     2685.51     74.85 o 
   1   0  11      147.19      144.47     19.62 o 
   2   0  11     1968.14     2068.99     93.92 o 
   3   0  11     1783.63     1857.15     90.33 o 
   4   0  11       91.76       77.99     22.92 o 
  -5   1  11     3084.81     3115.74     98.95 o 
  -4   1  11     2092.68     2191.30     65.12 o 
  -3   1  11      204.28      214.63     14.50 o 
  -2   1  11     4296.74     4488.63    140.58 o 
  -1   1  11      278.00      291.25     17.38 o 
   0   1  11     2770.78     2686.50     73.90 o 
   1   1  11     1631.17     1614.48     52.87 o 
   2   1  11      677.74      651.27     53.92 o 
   3   1  11     2337.80     2448.82    147.51 o 
   4   1  11       24.89       37.92     17.51 o 
  -5   2  11      585.86      554.56     37.03 o 
  -4   2  11     2293.56     2281.67     56.81 o 
  -3   2  11        3.69       -0.82      6.97 o 
  -2   2  11     2562.26     2606.69     78.64 o 
  -1   2  11     3369.58     3231.24     90.87 o 
   0   2  11       13.36        5.05      6.70 o 
   1   2  11     3426.07     3484.50    102.85 o 
   2   2  11        1.13       13.61      6.43 o 
   3   2  11     2797.09     2839.77     90.24 o 
   4   2  11      565.81      563.58     45.61 o 
   5   2  11      331.52      298.31     54.97 o 
  -5   3  11       20.24       12.79      8.43 o 
  -4   3  11     2423.72     2436.90     68.07 o 
  -3   3  11      595.63      532.60     26.31 o 
  -2   3  11      337.50      352.57     19.39 o 
  -1   3  11     2889.27     3004.38    103.42 o 
   0   3  11       98.32       83.65     15.58 o 
   1   3  11     2367.88     2341.16     92.10 o 
   2   3  11      925.39      921.01     43.38 o 
   3   3  11      339.06      352.86     20.85 o 
   4   3  11     2188.91     2140.41     76.47 o 
   5   3  11      142.46      174.55     28.41 o 
  -5   4  11      521.44      460.60     37.07 o 
  -4   4  11      389.76      390.52     43.63 o 
  -3   4  11     3488.86     3575.22     86.13 o 
  -2   4  11      137.30      136.57     12.16 o 
  -1   4  11     2696.79     2675.32     97.76 o 
   0   4  11      124.15      110.91     18.98 o 
   1   4  11     1727.90     1672.22     86.99 o 
   2   4  11     2687.04     2712.33     81.44 o 
   3   4  11      131.68      130.84     12.75 o 
   4   4  11     1617.46     1594.28     62.01 o 
   5   4  11      887.03      854.39     45.00 o 
  -4   5  11        7.72       15.85     12.91 o 
  -3   5  11     2226.17     2196.98     78.82 o 
  -2   5  11     1372.62     1436.63     69.06 o 
  -1   5  11      693.40      730.21     55.94 o 
   0   5  11     2926.94     2911.89     81.83 o 
   1   5  11       44.25       36.10      8.25 o 
   2   5  11     2791.74     2557.33     95.35 o 
   3   5  11      344.15      327.19     32.12 o 
   4   5  11     1277.77     1264.99     43.70 o 
   5   5  11     2882.54     3025.43    128.63 o 
  -4   6  11      222.59      242.92     28.91 o 
  -3   6  11      835.27      791.70     44.96 o 
  -2   6  11     2331.58     2272.16     80.56 o 
  -1   6  11        6.64        5.43      9.58 o 
   0   6  11     2100.31     2130.36     66.27 o 
   1   6  11      755.30      793.75     36.09 o 
   2   6  11     1484.75     1537.31     76.67 o 
   3   6  11     3744.00     3654.84    134.80 o 
   4   6  11       26.08       25.40     10.83 o 
   5   6  11     1542.96     1496.51     84.88 o 
  -3   7  11        2.25       23.11     10.44 o 
  -2   7  11     1528.36     1386.10     77.08 o 
  -1   7  11       17.53       12.99     12.91 o 
   0   7  11     1766.62     1778.84     88.23 o 
   1   7  11     4130.20     4329.22    149.13 o 
   2   7  11       60.93       50.12     18.58 o 
   3   7  11     2129.59     2270.59    103.88 o 
   4   7  11     1143.73     1200.67     74.49 o 
   5   7  11       71.16      105.74     23.28 o 
  -2   8  11      702.96      660.64     63.70 o 
  -1   8  11     2608.12     2794.91    115.84 o 
   0   8  11       86.23       76.01     20.05 o 
   1   8  11     2932.23     2861.67    118.20 o 
   2   8  11      296.31      349.78     67.56 o 
   3   8  11      416.18      416.17     43.11 o 
   4   8  11     2715.27     2609.03     93.46 o 
   5   8  11      604.23      625.74     42.48 o 
  -1   9  11     2530.62     2481.33    105.90 o 
   0   9  11      443.33      528.82     47.29 o 
   1   9  11      756.63      713.84     56.14 o 
   2   9  11     1673.68     1854.34    141.34 o 
   3   9  11       34.88       15.36     19.92 o 
   4   9  11     1932.67     1898.58    103.47 o 
   5   9  11     1231.84      958.70    100.53 o 
   1  10  11       11.98       15.03     14.07 o 
   2  10  11     2046.26     2259.81    110.36 o 
   3  10  11     1214.69     1261.09    126.89 o 
   4  10  11      107.30       69.33     36.81 o 
  -2  -3  12      270.81      291.24     27.79 o 
  -1  -3  12      863.79      853.80     94.94 o 
  -4  -2  12      522.96      525.11     39.09 o 
  -3  -2  12     1034.07     1105.24     68.37 o 
  -2  -2  12     1319.50     1344.88    110.31 o 
  -1  -2  12      305.99      315.18     28.34 o 
   0  -2  12     3040.70     3041.89    118.83 o 
   1  -2  12      204.02      178.65     24.42 o 
  -4  -1  12     1134.73     1125.62     45.53 o 
  -3  -1  12        2.97       -0.05      9.58 o 
  -2  -1  12     1766.46     1883.87     68.50 o 
  -1  -1  12       31.09       59.03     12.59 o 
   0  -1  12     2094.84     2101.71     77.51 o 
   1  -1  12     1575.25     1535.41     63.02 o 
   2  -1  12        5.73        7.33     14.66 o 
  -4   0  12     2473.17     2585.81     73.81 o 
  -3   0  12       23.68       29.59     16.27 o 
  -2   0  12     2415.69     2371.67     80.43 o 
  -1   0  12     1215.45     1157.26     59.76 o 
   0   0  12      146.79      172.03     21.54 o 
   1   0  12     1171.82     1195.62     54.55 o 
   2   0  12      111.97      158.34     27.11 o 
   3   0  12      904.49      979.02     84.55 o 
  -5   1  12      138.73      125.48     62.59 o 
  -4   1  12     2428.13     2479.11     71.41 o 
  -3   1  12     1206.74     1174.62     44.32 o 
  -2   1  12      998.19     1002.85     51.87 o 
  -1   1  12     2786.55     2783.35     81.49 o 
   0   1  12       75.32       81.89     16.34 o 
   1   1  12     1419.12     1390.52     57.24 o 
   2   1  12     1546.64     1448.39     75.41 o 
   3   1  12      225.41      194.26     27.69 o 
  -4   2  12      103.74      111.48     14.18 o 
  -3   2  12     2061.55     2124.13     58.71 o 
  -2   2  12        8.75        2.99      4.77 o 
  -1   2  12     2164.75     2229.85     72.62 o 
   0   2  12     1265.63     1290.45     62.68 o 
   1   2  12      481.82      494.90     53.94 o 
   2   2  12     5013.37     4842.68    129.01 o 
   3   2  12      842.87      806.35     53.64 o 
   4   2  12      905.10      990.15     62.69 o 
  -4   3  12        7.36       17.54     11.34 o 
  -3   3  12     1704.74     1732.91     65.22 o 
  -2   3  12      417.23      444.34     30.17 o 
  -1   3  12      470.00      519.11     37.70 o 
   0   3  12     3501.42     3473.97    131.66 o 
   1   3  12      191.63      214.12     57.10 o 
   2   3  12     1929.34     1822.82     66.70 o 
   3   3  12     2990.01     2986.45     94.00 o 
   4   3  12       84.05       73.04     20.96 o 
  -4   4  12      111.38      114.27     18.25 o 
  -3   4  12     1623.60     1564.54     63.64 o 
  -2   4  12     4045.04     3949.33    112.45 o 
  -1   4  12      167.05      165.32     22.42 o 
   0   4  12     2595.71     2636.65    101.13 o 
   1   4  12     1710.83     1697.43     78.97 o 
   2   4  12        2.08        8.63      7.34 o 
   3   4  12     1516.30     1496.93     60.07 o 
   4   4  12      292.98      301.92     26.26 o 
   5   4  12     1115.67     1051.22    104.29 o 
  -4   5  12     2201.76     2137.41     89.64 o 
  -3   5  12        4.64       12.51     16.71 o 
  -2   5  12     3291.89     3296.45    101.99 o 
  -1   5  12     1426.58     1287.70    134.29 o 
   0   5  12      212.21      183.29     24.43 o 
   1   5  12     3264.80     3291.36     98.23 o 
   2   5  12      758.80      784.59     90.43 o 
   3   5  12     1402.42     1292.66     57.94 o 
   4   5  12     1067.85     1084.78     70.29 o 
   5   5  12      318.12      281.32     72.33 o 
  -3   6  12      822.13      752.98     44.56 o 
  -2   6  12      156.48      127.71     19.95 o 
  -1   6  12     1517.47     1415.49     71.95 o 
   0   6  12      137.79      163.65     37.34 o 
   1   6  12     1872.33     1747.21     93.46 o 
   2   6  12     2813.95     2886.00    116.05 o 
   3   6  12       93.04       96.99     15.80 o 
   4   6  12     3035.76     2988.03    101.62 o 
   5   6  12      310.33      293.47     39.43 o 
  -2   7  12        3.93       -9.49      9.49 o 
  -1   7  12     1330.06     1218.25     67.14 o 
   0   7  12     1134.04     1039.30     86.30 o 
   1   7  12       62.80       96.82     21.21 o 
   2   7  12     2288.39     2372.75    105.67 o 
   3   7  12      292.49      405.86    113.15 o 
   4   7  12      835.92      841.53     47.99 o 
   5   7  12     1149.28     1092.60     98.71 o 
  -1   8  12      349.55      376.33     32.38 o 
   0   8  12     3305.92     3366.39    131.43 o 
   1   8  12      433.81      445.08     42.15 o 
   2   8  12      874.12      883.37     61.57 o 
   3   8  12      188.67      202.87     44.08 o 
   4   8  12      318.75      325.08     30.64 o 
   0   9  12     1737.68     1882.74     95.13 o 
   1   9  12      851.59      884.09     62.56 o 
   2   9  12      319.81      259.55     35.43 o 
   3   9  12     2055.80     2026.95    104.88 o 
   4   9  12       27.05       -4.04     33.12 o 
  -3  -1  13     1723.13     1737.28     87.42 o 
  -2  -1  13      134.02      143.86     25.90 o 
  -1  -1  13     1830.89     1677.63    130.99 o 
   0  -1  13      739.27      724.45     43.45 o 
  -3   0  13     2121.72     2042.37     76.40 o 
  -2   0  13      290.91      291.73     27.23 o 
  -1   0  13     2554.31     2595.41     84.40 o 
   0   0  13     1695.64     1797.99    211.81 o 
   1   0  13        0.26        8.63     16.17 o 
   2   0  13      555.85      532.30     62.62 o 
  -4   1  13      651.64      649.43     52.28 o 
  -3   1  13     2352.15     2230.07     86.23 o 
  -2   1  13     2643.41     2598.56    106.68 o 
  -1   1  13      532.42      512.01     42.26 o 
   0   1  13     1229.97     1304.72     51.81 o 
   1   1  13      609.03      527.08     45.74 o 
   2   1  13      558.08      512.95     44.83 o 
  -4   2  13     2233.02     2396.33    107.38 o 
  -3   2  13      347.79      349.18     38.31 o 
  -2   2  13     1991.74     2084.18     95.88 o 
  -1   2  13      980.25      992.61     45.66 o 
   0   2  13      677.21      733.87     46.55 o 
   1   2  13     1527.44     1614.33     76.55 o 
   2   2  13      352.96      402.23     39.37 o 
   3   2  13     1940.63     1856.01    120.79 o 
  -4   3  13     1820.23     1758.22    147.03 o 
  -3   3  13      127.92      126.79     26.25 o 
  -2   3  13      777.54      724.26     40.31 o 
  -1   3  13     1137.67     1197.69     52.58 o 
   0   3  13      154.69      147.96     22.59 o 
   1   3  13     1989.36     1986.97     89.13 o 
   2   3  13     1684.49     1620.05     82.33 o 
   3   3  13      388.67      327.67     28.05 o 
  -3   4  13      730.23      744.41     42.71 o 
  -2   4  13     1009.23     1076.89     51.07 o 
  -1   4  13     1881.61     1818.74     69.28 o 
   0   4  13      526.89      557.63     43.12 o 
   1   4  13      420.92      439.56     39.97 o 
   2   4  13     1348.05     1469.26     73.36 o 
   3   4  13        2.73       -2.98     13.39 o 
   4   4  13     1349.60     1303.74     78.44 o 
  -3   5  13     2441.31     2305.99    109.64 o 
  -2   5  13      583.59      595.97     43.23 o 
  -1   5  13     1024.41      970.18     49.82 o 
   0   5  13      916.66      957.94     67.54 o 
   1   5  13      489.24      475.10     40.26 o 
   2   5  13     1214.52     1195.64     67.53 o 
   3   5  13      634.23      647.71     50.74 o 
   4   5  13     1500.24     1448.23     90.74 o 
  -2   6  13     1177.68     1197.96     57.50 o 
  -1   6  13      224.17      246.64     30.09 o 
   0   6  13     1211.45     1095.40     64.07 o 
   1   6  13      566.11      521.77     43.83 o 
   2   6  13     1711.27     1735.93     86.37 o 
   3   6  13     3031.76     3034.82    100.55 o 
   4   6  13      389.17      329.86     40.41 o 
  -2   7  13      635.98      707.20     50.25 o 
  -1   7  13       27.76       34.85     13.41 o 
   0   7  13      895.08      901.95     59.76 o 
   1   7  13     3206.78     3068.99    122.15 o 
   2   7  13       80.68       87.72     22.00 o 
   3   7  13     2194.52     2151.43    156.24 o 
   4   7  13      580.62      591.93     69.75 o 
  -1   8  13     1209.85     1163.38     98.38 o 
   0   8  13      285.75      263.96     33.38 o 
   1   8  13     1741.85     1661.83     87.49 o 
   2   8  13      344.35      404.16     42.65 o 
   3   8  13     1078.51     1136.45     74.49 o 
   1   9  13     1384.77     1348.69    110.44 o 
   2   9  13     1719.66     1764.97    134.64 o 
  -1   0  14      998.70     1129.60     92.55 o 
  -2   1  14      855.06      894.69     48.37 o 
  -1   1  14     1444.38     1514.72     74.57 o 
   0   1  14        0.89        7.10     23.73 o 
   1   1  14     1495.74     1223.15     97.53 o 
  -2   2  14       99.84      102.85     23.09 o 
  -1   2  14     1484.51     1464.49     75.68 o 
   0   2  14      772.20      848.75     54.28 o 
   1   2  14      558.40      560.26     36.51 o 
  -2   3  14      749.07      765.28     57.14 o 
  -1   3  14      969.24      949.06     46.88 o 
   0   3  14     1992.13     2125.56     91.22 o 
   1   3  14        6.89       12.39     15.02 o 
   2   3  14     1602.03     1576.14     81.76 o 
  -2   4  14     1637.76     1575.59     64.53 o 
  -1   4  14       15.89        2.98      8.62 o 
   0   4  14     2534.38     2531.59    103.61 o 
   1   4  14      737.03      743.52     53.07 o 
   2   4  14      678.43      671.41     64.08 o 
   3   4  14     1385.57     1264.49     74.98 o 
  -2   5  14     1639.64     1577.01    104.94 o 
  -1   5  14      715.33      768.31     45.21 o 
   0   5  14     1065.03     1082.47     64.19 o 
   1   5  14     1577.92     1643.02     91.74 o 
   2   5  14       12.75       -8.44     37.12 o 
   3   5  14     2039.54     1906.95     94.51 o 
  -1   6  14     1386.10     1438.28     64.29 o 
   0   6  14       37.56        5.98     13.84 o 
   1   6  14     1440.75     1362.81     81.98 o 
   2   6  14     1146.88     1200.00    118.66 o 
   3   6  14      723.89      769.83     58.42 o 
   0   7  14      653.06      690.60     52.35 o 
   1   7  14      608.00      663.45     86.90 o 
   2   7  14     1603.19     1758.67     89.54 o 
                                                 
